# Supplementary material for: Genome-wide analysis of Corsican population reveals a close affinity with Northern and Central Italy
Source: Sci Rep. 2019 Sep 19;9:13581. doi: 10.1038/s41598-019-49901-8 (PMC6753063; doi:10.1038/s41598-019-49901-8)
Supplement: Supplementary file 2 — Supplementary Table S1 [file 41598_2019_49901_MOESM2_ESM.xlsx]

## Sheet: S1A. Modern samples
Table S1. Overview of dataset composition for different performed analysis. A) Modern populations. B) aDNA samples.
Populations	RoH	ADMIXTURE	Fst	f3 tests	PCA with ancient samples	ChromoPainter/fineSTRUCTURE	PCA (fineSTRUCTURE)	GLOBETROTTER	References
Africa
Ethiopians	19	19	19	0	0	19	0	19	Behar et al., 2010
San	5	5	5	0	0	5	0	5	Li et al., 2008
Yorubas	21	21	21	21	0	21	0	21	Li et al., 2008
Arabia
Saudis	20	20	20	19	0	20	1	20	Behar et al., 2010
Yemenese	8	8	8	0	0	8	0	8	Behar et al., 2010
Caucasus
Adygei	17	17	17	17	17	17	17	17	Li et al., 2008
Armenians	16	16	16	16	16	16	16	16	Yunusbayev et al., 2012
Azeris	16	16	16	16	16	16	16	16	Yunusbayev et al., 2015
Balkars	19	19	19	19	19	19	19	19	Yunusbayev et al., 2012
Georgians	16	16	16	16	16	16	16	16	Behar et al., 2010
Lezgins	18	18	18	18	18	18	18	18	Behar et al., 2010
East Asia
Han	15	15	15	0	0	15	0	15	Li et al., 2008
Japanese	15	15	15	0	0	15	0	15	Li et al., 2008
Europe
Belarusians	9	9	9	9	9	9	9	9	Behar et al., 2010
Bosnians	15	15	15	13	13	15	15	15	Kovacevic et al., 2014
Bulgarians	13	13	13	13	13	13	13	13	Yunusbayev et al., 2012
Corsicans	16	16	16	13	13	16	16	16	This study
Croats	20	20	20	20	20	20	20	20	Behar et al., 2013
Cypriots	12	12	12	12	12	12	12	12	Behar et al., 2010
Estonians	10	10	10	10	10	10	10	10	Raghavan et al., 2014
French	15	15	15	14	14	15	15	15	Li et al., 2008
French_Basques	15	15	15	15	15	15	15	15	Li et al., 2008
French_Provence	5	5	5	5	5	5	5	5	This study
Germans	13	13	13	12	12	13	13	13	Yunusbayev et al., 2015
Greeks_Central	10	10	10	10	10	10	10	10	Behar et al., 2013; Kushniarevich et al., 2015
Greeks_Macedonia	7	7	7	6	6	7	7	7	Kushniarevich et al., 2015
Greeks_Peloponnese	9	9	9	8	8	9	9	9	Kushniarevich et al., 2015
Greeks_Thessaly	10	10	10	10	10	10	10	10	Behar et al., 2013
Hungarians	19	19	19	19	19	19	19	19	Behar et al., 2010
Italians_Abruzzo	11	11	11	11	11	11	11	11	Behar et al., 2013
Italians_North	12	12	12	12	12	12	12	12	Li et al., 2008
Italians_Piedmont	11	11	11	10	10	11	11	11	This study
Italians_Tuscany	14	14	14	13	13	14	14	14	Li et al., 2008; This study
Kosovars	9	9	9	9	9	9	9	9	Kovacevic et al., 2014
Latvians	6	6	6	6	6	6	6	6	Kushniarevich et al., 2015
Lithuanians	10	10	10	10	10	10	10	10	Behar et al., 2010
Macedonians	14	14	14	14	14	14	14	14	Kovacevic et al., 2014
Montenegrins	14	14	14	14	14	14	14	14	Kovacevic et al., 2014
Orcadians	15	15	15	15	15	15	15	15	Li et al., 2008
Poles	14	14	14	14	14	14	14	14	Behar et al., 2013
Portuguese	10	10	10	10	10	10	10	10	This study
Romanians	14	14	14	14	14	14	14	14	Behar et al., 2010
Sardinians	28	28	28	28	28	28	28	28	Li et al., 2008
Serbians	18	18	18	18	18	18	18	18	Kovacevic et al., 2014
Sicilians	13	13	13	13	13	13	13	13	Behar et al., 2013
Slovaks	15	15	15	15	15	15	15	15	Kushniarevich et al., 2015
Slovenians	15	15	15	15	15	15	15	15	Kushniarevich et al., 2015
Spaniards	12	12	12	12	12	12	12	12	Behar et al., 2010
Swedes	12	12	12	12	12	12	12	12	Behar et al., 2013
Ukranians	12	12	12	12	12	12	12	12	Yunusbayev et al., 2012
Near East
Druze	12	12	12	12	0	12	12	12	Li et al., 2008
Jordanians	20	20	20	19	0	20	0	20	Behar et al., 2010
Lebanese	7	7	7	7	0	7	5	7	Behar et al., 2010
Syrians	16	16	16	16	0	16	8	16	Behar et al., 2010
Turks	19	19	19	19	0	19	19	19	Behar et al., 2010
North Africa
Egyptians	12	12	12	11	0	12	0	12	Behar et al., 2010
Moroccans	10	10	10	7	0	10	0	10	Behar et al., 2010
Mozabites	27	27	27	16	0	27	0	27	Li et al., 2008
South Asia
Balochi	15	15	15	0	0	15	0	15	Li et al., 2008
Brahmins_UP	8	8	8	0	0	8	0	8	Metspalu et al., 2011
Chamar	10	10	10	0	0	10	0	10	Metspalu et al., 2011
Kanjars	8	8	8	0	0	8	0	8	Metspalu et al., 2011
North_Kannadi	8	8	8	0	0	8	0	8	Behar et al., 2010
Pathan	15	15	15	0	0	15	0	15	Li et al., 2008
Piramalai_Kallars	8	8	8	0	0	8	0	8	Metspalu et al., 2011
Pulliyar	5	5	5	0	0	5	0	5	Metspalu et al., 2011
Velmas	10	10	10	0	0	10	0	10	Metspalu et al., 2011
Total number of individuals	892	892	892	715	568	892	624	892
Total number of SNPs	523441	227671	523441	212580	205602	523441	523441	523441
Behar, D. M. et al. No evidence from genome-wide data of a Khazar origin for the Ashkenazi Jews. Hum. Biol. 85, 859–900 (2013).
Behar, D. M. et al. The genome-wide structure of the Jewish people. Nature 466, 238–242 (2010).
Kovacevic, L. et al. Standing at the gateway to Europe - The genetic structure of Western Balkan populations based on autosomal and haploid markers. PLoS One 9, e105090 (2014).
Kushniarevich, A. et al. Genetic heritage of the balto-slavic speaking populations: A synthesis of autosomal, mitochondrial and Y-chromosomal data. PLoS One 10, e0135820 (2015).
Li, J. Z. et al. Worldwide human relationships inferred from genome-wide patterns of variation. Science 319, 1100–1104 (2008).
Metspalu, M. et al. Shared and unique components of human population structure and genome-wide signals of positive selection in South Asia. Am. J. Hum. Genet. 89, 731–744 (2011).
Raghavan, M. et al. Upper Palaeolithic Siberian genome reveals dual ancestry of Native Americans. Nature 505, 87–91 (2014).
Yunusbayev, B. et al. The caucasus as an asymmetric semipermeable barrier to ancient human migrations. Mol. Biol. Evol. 29, 359–365 (2012).
Yunusbayev, B. et al. The genetic legacy of the expansion of Turkic-speaking nomads across Eurasia. PLoS Genet. 11, e1005068 (2015).

## Sheet: S1B. aDNA samples
Population*	PCA	qpAdm
Anatolia_BA	2	3
Anatolia_N	22	26
Armenia_ChL	4	0
Armenia_EBA	3	0
Armenia_MLBA	2	0
Balkans_BronzeAge	10	0
Balkans_Chalcolithic	11	0
Balkans_Neolithic	19	0
Beaker_Iberia	6	0
Beaker_Northern_Italy	3	0
Beaker_Southern_France	3	0
CHG	2	2
EHG	2	3
Europe_EN	24	29
Europe_LNBA	29	78
Europe_MNChL	16	28
France_MLN	3	0
Greece_N	4	0
Iran_N	5	9
Levant_BA	3	0
Levant_N	1	0
Minoan_Lasithi	4	5
Natufian	1	0
Peloponnese_Neolithic	5	0
Steppe_EMBA	17	26
Steppe_MLBA	16	0
Villabruna	1	0
WHG	4	10
Afontova Gora	0	1
El Miron	0	1
GoyetQ	0	1
Kostenki	0	1
Mal’ta	0	1
Mota	0	1
Ust Ishim	0	1
Vestonice	0	1
* aDNA data is from
Lazaridis, I. et al. Genetic origins of the Minoans and Mycenaeans. Nature 548, 214Ð218 (2017).
Olalde, I. et al. The Beaker phenomenon and the genomic transformation of northwest Europe. Nature 555, 190Ð196 (2018).
