# Supplementary material for: Genome-wide analysis of Corsican population reveals a close affinity with Northern and Central Italy
Source: Sci Rep. 2019 Sep 19;9:13581. doi: 10.1038/s41598-019-49901-8 (PMC6753063; doi:10.1038/s41598-019-49901-8)
Supplement: Supplementary file 3 — Supplementary Table S2 [file 41598_2019_49901_MOESM3_ESM.xlsx]

## Sheet: Sheet1
parameter	file:	fstCorsica.par
###	THE	INPUT	PARAMETERS
##PARAMETER	NAME:	VALUE
genotypename:	corsica_geno003mind003maf0005_chr1-22_ex_Po_FamID.eigenstratgeno
snpname:	corsica_geno003mind003maf0005_chr1-22_ex_Po_FamID.snp
indivname:	corsica_geno003mind003maf0005_chr1-22_ex_Po_FamID.ind
fstonly:	YES
phylipoutname:	fstCorsicaRev.txt
##	smartpca	version:	16000
fstonly
norm	used
number	of	samples	used:	892	number	of	snps	used:	523441
Using	39	threads,	and	partial	sum	lookup	algorithm.
population:	0	Brahmins_UP	8
population:	1	Estonians	10
population:	2	Kanjars	8
population:	3	Chamar	10
population:	4	Sicilians	13
population:	5	Armenians	16
population:	6	Azeris	16
population:	7	Balkars	19
population:	8	Belarusians	9
population:	9	Bosnians	15
population:	10	Bulgarians	13
population:	11	Corsicans	16
population:	12	Croats	20
population:	13	Cypriots	12
population:	14	Egyptans	12
population:	15	Ethiopians	19
population:	16	Germans	13
population:	17	Greeks_Central	10
population:	18	Greeks_Macedonia	7
population:	19	Greeks_Peloponese	9
population:	20	Greeks_Thessaly	10
population:	21	Balochi	15
population:	22	Pathan	15
population:	23	French	15
population:	24	Druze	12
population:	25	Sardinians	28
population:	26	Japanese	15
population:	27	Han	15
population:	28	Orcadians	15
population:	29	Yorubas	21
population:	30	San	5
population:	31	Italians_North	12
population:	32	Italians_Tuscany	14
population:	33	Mozabites	27
population:	34	French_Basques	15
population:	35	Adygei	17
population:	36	Hungarians	19
population:	37	Italians_Abruzzo	11
population:	38	Italians_Piedmont	11
population:	39	Jordanians	20
population:	40	North_Kannadi	8
population:	41	Kosovars	9
population:	42	Latvians	6
population:	43	Lebanese	7
population:	44	Lezgins	18
population:	45	Lithuanians	10
population:	46	Macedonians	14
population:	47	Georgians	16
population:	48	Montenegrins	14
population:	49	Moroccans	10
population:	50	Piramalai_Kallars	8
population:	51	Poles	14
population:	52	Portugese	10
population:	53	French_Provence	5
population:	54	Pulliyar	5
population:	55	Romanians	14
population:	56	Saudis	20
population:	57	Serbians	18
population:	58	Slovaks	15
population:	59	Slovenians	15
population:	60	Spaniards	12
population:	61	Swedes	12
population:	62	Syrians	16
population:	63	Turks	19
population:	64	Ukranians	12
population:	65	Velmas	10
population:	66	Yemenese	8
number	of	blocks	for	moving	block	jackknife:	553
fst	*1000:
	B	E	K	C	S	A	A	B	B	B	B	C	C	C	E	E	G	G	G	G	G	B	P	F	D	S	J	H	O	Y	S	I	I	M	F	A	H	I	I	J	N	K	L	L	L	L	M	G	M
	B	0	27	8	7	25	22	16	18	28	24	24	29	25	26	28	55	24	25	24	24	26	9	3	27	31	40	76	74	30	139	208	28	26	44	36	19	25	25	26	24	14	27	30	24	19	30	25	24
	E	27	0	43	48	12	17	15	13	2	3	5	11	3	16	25	62	2	10	9	9	9	23	20	5	25	20	108	107	6	157	224	9	9	39	13	14	3	11	8	20	55	9	1	19	14	2	5	19
	K	8	43	0	11	41	38	30	33	44	41	40	45	42	42	41	65	40	41	40	40	42	21	15	43	46	56	80	78	46	146	215	44	42	57	52	35	42	41	42	38	19	43	47	39	35	47	41	39
	C	7	48	11	0	46	43	34	38	49	45	45	50	47	47	44	66	45	46	44	45	47	22	16	48	51	61	72	70	52	145	213	50	48	60	58	39	47	46	47	42	11	48	52	43	40	52	46	45
	S	25	12	41	46	0	3	4	6	10	4	2	3	4	1	8	45	6	1	1	1	2	16	16	4	9	8	110	109	10	144	212	2	1	23	10	7	5	0	1	4	51	3	15	5	9	13	2	7
	A	22	17	38	43	3	0	2	5	15	8	6	8	9	2	9	47	11	4	3	4	5	12	13	10	8	15	110	109	15	147	214	8	5	28	17	5	10	4	5	4	49	7	20	5	6	19	7	4
	A	16	15	30	34	4	2	0	4	14	8	6	9	9	4	9	44	9	5	4	5	6	8	8	9	10	16	94	93	15	140	208	8	6	27	18	4	9	5	6	5	40	7	18	5	4	17	7	5
	B	18	13	33	38	6	5	4	0	12	8	6	10	8	7	15	51	8	6	5	6	7	12	10	9	13	19	96	95	13	146	214	9	7	32	18	3	8	6	7	9	44	8	16	9	5	15	7	4
	B	28	2	44	49	10	15	14	12	0	3	4	9	3	14	23	61	1	8	7	7	7	23	20	5	22	18	111	110	7	156	223	8	8	37	13	13	2	9	7	18	55	8	2	17	13	1	4	17
	B	24	3	41	45	4	8	8	8	3	0	1	4	0	7	16	55	1	2	2	2	3	18	16	2	15	12	109	108	6	152	219	3	3	31	10	8	1	4	3	11	52	3	5	11	8	4	1	11
	B	24	5	40	45	2	6	6	6	4	1	0	3	1	4	14	52	2	1	1	1	1	17	16	2	12	9	108	107	6	150	217	2	1	29	9	7	1	2	1	8	51	2	7	8	8	6	0	8
	C	29	11	45	50	3	8	9	10	9	4	3	0	4	5	14	52	5	3	4	3	3	21	20	3	13	7	114	113	8	152	219	2	2	28	9	10	4	3	2	9	56	5	13	10	12	12	3	11
	C	25	3	42	47	4	9	9	8	3	0	1	4	0	7	17	55	1	3	3	2	3	19	17	2	16	12	111	109	6	153	220	3	3	32	9	9	1	4	3	12	54	4	5	11	9	4	1	12
	C	26	16	42	47	1	2	4	7	14	7	4	5	7	0	7	46	10	3	2	3	4	16	17	8	8	10	112	111	14	146	214	5	3	25	15	7	8	2	3	3	53	6	19	4	9	18	5	6
	E	28	25	41	44	8	9	9	15	23	16	14	14	17	7	0	19	19	11	11	11	12	17	21	17	12	19	105	104	24	104	176	14	12	14	24	15	17	10	12	2	51	15	29	6	17	28	14	15
	E	55	62	65	66	45	47	44	51	61	55	52	52	55	46	19	0	57	50	49	49	51	46	51	55	47	59	118	117	61	57	129	53	51	29	62	52	55	49	51	30	71	54	65	38	54	65	53	53
	G	24	2	40	45	6	11	9	8	1	1	2	5	1	10	19	57	0	5	4	4	4	19	17	1	18	13	107	106	4	153	220	4	4	33	9	9	0	5	3	14	51	5	3	13	9	3	2	13
	G	25	10	41	46	1	4	5	6	8	2	1	3	3	3	11	50	5	0	1	1	1	16	16	3	10	9	111	109	9	149	217	2	1	27	10	7	4	1	1	6	52	2	12	6	8	11	2	8
	G	24	9	40	44	1	3	4	5	7	2	1	4	3	2	11	49	4	1	0	1	2	15	15	3	10	9	109	108	9	149	216	3	1	27	11	6	3	1	1	6	50	2	11	6	7	10	1	6
	G	24	9	40	45	1	4	5	6	7	2	1	3	2	3	11	49	4	1	1	0	0	16	16	3	10	9	109	108	9	148	216	2	1	27	10	7	3	1	1	6	52	1	11	6	8	10	1	8
	G	26	9	42	47	2	5	6	7	7	3	1	3	3	4	12	51	4	1	2	0	0	18	17	3	12	9	111	110	9	151	218	2	2	28	11	8	3	2	1	8	53	2	11	8	9	10	2	9
	B	9	23	21	22	16	12	8	12	23	18	17	21	19	16	17	46	19	16	15	16	18	0	4	20	20	31	90	89	24	132	201	20	18	35	29	12	18	16	17	13	29	19	26	14	11	26	17	14
	P	3	20	15	16	16	13	8	10	20	16	16	20	17	17	21	51	17	16	15	16	17	4	0	18	21	31	83	81	22	139	207	19	18	38	28	12	17	16	17	15	22	18	23	16	10	23	17	15
	F	27	5	43	48	4	10	9	9	5	2	2	3	2	8	17	55	1	3	3	3	3	20	18	0	16	9	112	111	4	153	221	2	2	30	7	10	1	3	2	12	55	5	7	12	10	6	2	12
	D	31	25	46	51	9	8	10	13	22	15	12	13	16	8	12	47	18	10	10	10	12	20	21	16	0	19	116	115	22	146	214	14	11	30	23	14	16	10	11	9	56	14	28	9	15	26	13	13
	S	40	20	56	61	8	15	16	19	18	12	9	7	12	10	19	59	13	9	9	9	9	31	31	9	19	0	125	124	16	159	227	7	7	32	13	19	12	8	7	15	67	10	22	15	22	21	10	19
	J	76	108	80	72	110	110	94	96	111	109	108	114	111	112	105	118	107	111	109	109	111	90	83	112	116	125	0	9	115	188	257	114	112	118	121	100	109	111	112	104	78	112	115	106	105	115	111	112
	H	74	107	78	70	109	109	93	95	110	108	107	113	109	111	104	117	106	109	108	108	110	89	81	111	115	124	9	0	114	186	255	112	111	117	120	99	108	110	111	103	76	111	114	105	104	114	109	111
	O	30	6	46	52	10	15	15	13	7	6	6	8	6	14	24	61	4	9	9	9	9	24	22	4	22	16	115	114	0	158	225	7	8	37	12	14	5	9	7	18	58	9	9	18	14	8	7	17
	Y	139	157	146	145	144	147	140	146	156	152	150	152	153	146	104	57	153	149	149	148	151	132	139	153	146	159	188	186	158	0	104	153	150	105	161	148	153	148	150	122	149	153	160	133	149	160	152	150
	S	208	224	215	213	212	214	208	214	223	219	217	219	220	214	176	129	220	217	216	216	218	201	207	221	214	227	257	255	225	104	0	220	217	180	228	215	220	216	217	192	217	220	227	202	217	227	219	218
	I	28	9	44	50	2	8	8	9	8	3	2	2	3	5	14	53	4	2	3	2	2	20	19	2	14	7	114	112	7	153	220	0	1	28	8	9	3	2	1	10	55	4	11	9	11	10	3	11
	I	26	9	42	48	1	5	6	7	8	3	1	2	3	3	12	51	4	1	1	1	2	18	18	2	11	7	112	111	8	150	217	1	0	27	8	8	3	1	0	7	54	3	12	7	9	11	2	8
	M	44	39	57	60	23	28	27	32	37	31	29	28	32	25	14	29	33	27	27	27	28	35	38	30	30	32	118	117	37	105	180	28	27	0	37	33	32	26	27	19	66	30	42	23	35	41	29	33
	F	36	13	52	58	10	17	18	18	13	10	9	9	9	15	24	62	9	10	11	10	11	29	28	7	23	13	121	120	12	161	228	8	8	37	0	18	9	10	8	19	64	12	16	19	19	15	9	21
	A	19	14	35	39	7	5	4	3	13	8	7	10	9	7	15	52	9	7	6	7	8	12	12	10	14	19	100	99	14	148	215	9	8	33	18	0	9	7	8	9	46	9	16	10	6	16	8	4
	H	25	3	42	47	5	10	9	8	2	1	1	4	1	8	17	55	0	4	3	3	3	18	17	1	16	12	109	108	5	153	220	3	3	32	9	9	0	4	2	12	53	4	5	12	9	4	2	12
	I	25	11	41	46	0	4	5	6	9	4	2	3	4	2	10	49	5	1	1	1	2	16	16	3	10	8	111	110	9	148	216	2	1	26	10	7	4	0	1	6	52	3	13	6	8	12	3	7
	I	26	8	42	47	1	5	6	7	7	3	1	2	3	3	12	51	3	1	1	1	1	17	17	2	11	7	112	111	7	150	217	1	0	27	8	8	2	1	0	7	53	3	11	7	9	10	1	8
	J	24	20	38	42	4	4	5	9	18	11	8	9	12	3	2	30	14	6	6	6	8	13	15	12	9	15	104	103	18	122	192	10	7	19	19	9	12	6	7	0	47	10	22	3	11	22	9	9
	N	14	55	19	11	51	49	40	44	55	52	51	56	54	53	51	71	51	52	50	52	53	29	22	55	56	67	78	76	58	149	217	55	54	66	64	46	53	52	53	47	0	54	59	49	46	58	53	51
	K	27	9	43	48	3	7	7	8	8	3	2	5	4	6	15	54	5	2	2	1	2	19	18	5	14	10	112	111	9	153	220	4	3	30	12	9	4	3	3	10	54	0	12	10	10	10	2	10
	L	30	1	47	52	15	20	18	16	2	5	7	13	5	19	29	65	3	12	11	11	11	26	23	7	28	22	115	114	9	160	227	11	12	42	16	16	5	13	11	22	59	12	0	23	16	0	7	21
	L	24	19	39	43	5	5	5	9	17	11	8	10	11	4	6	38	13	6	6	6	8	14	16	12	9	15	106	105	18	133	202	9	7	23	19	10	12	6	7	3	49	10	23	0	10	21	9	9
	L	19	14	35	40	9	6	4	5	13	8	8	12	9	9	17	54	9	8	7	8	9	11	10	10	15	22	105	104	14	149	217	11	9	35	19	6	9	8	9	11	46	10	16	10	0	15	8	6
	L	30	2	47	52	13	19	17	15	1	4	6	12	4	18	28	65	3	11	10	10	10	26	23	6	26	21	115	114	8	160	227	10	11	41	15	16	4	12	10	22	58	10	0	21	15	0	6	20
	M	25	5	41	46	2	7	7	7	4	1	0	3	1	5	14	53	2	2	1	1	2	17	17	2	13	10	111	109	7	152	219	3	2	29	9	8	2	3	1	9	53	2	7	9	8	6	0	9
	G	24	19	39	45	7	4	5	4	17	11	8	11	12	6	15	53	13	8	6	8	9	14	15	12	13	19	112	111	17	150	218	11	8	33	21	4	12	7	8	9	51	10	21	9	6	20	9	0
	M	26	6	43	48	4	8	9	9	6	1	1	4	2	7	16	55	3	3	3	2	2	19	18	3	15	11	111	110	8	153	220	4	3	31	11	9	2	3	3	11	54	2	8	11	10	8	2	11
	M	39	36	51	54	19	24	23	28	34	27	25	24	28	21	7	18	29	23	23	23	24	30	33	27	26	28	111	110	33	87	163	25	23	9	33	29	28	22	23	13	59	27	39	17	31	37	26	29
	P	12	52	18	12	48	45	36	40	53	49	48	53	50	49	47	68	49	48	47	48	50	25	20	52	52	64	80	78	55	147	217	53	51	63	61	42	50	49	50	44	17	51	56	45	42	56	49	46
	P	27	1	43	48	9	15	13	11	1	2	3	8	2	13	23	60	0	7	6	6	6	22	19	4	21	17	110	109	6	156	224	7	7	37	12	12	1	8	6	17	54	7	1	17	12	1	3	16
	P	26	8	43	48	3	8	9	9	7	3	3	2	3	6	13	49	4	3	3	3	4	19	19	2	14	7	111	110	6	146	214	2	2	25	7	10	3	2	2	9	54	4	11	9	11	10	3	12
	F	25	6	42	47	2	7	8	8	5	2	2	2	2	6	14	52	2	3	2	2	2	18	17	0	13	8	111	109	5	150	217	1	1	28	7	9	1	2	1	10	53	3	9	10	9	7	1	10
	P	58	100	61	52	97	95	86	90	101	97	97	101	100	98	93	110	97	97	96	97	99	73	68	100	102	111	112	110	104	184	253	101	99	108	110	91	98	98	99	91	57	100	104	93	92	105	98	97
	R	24	5	39	45	2	6	6	6	4	1	0	3	1	5	14	52	2	2	1	1	1	17	15	2	13	10	107	106	6	150	218	2	2	29	9	7	1	2	1	9	51	2	7	8	8	6	1	9
	S	31	28	46	49	11	10	11	16	26	18	15	16	19	9	6	34	21	13	13	13	14	20	23	19	14	22	112	111	26	132	201	17	14	24	26	17	20	12	14	5	55	17	31	8	18	30	17	16
	S	25	5	41	46	3	8	8	8	3	0	0	4	1	6	16	54	1	3	2	2	2	18	17	2	14	11	110	108	6	152	219	3	2	30	9	8	1	3	2	10	52	2	6	10	9	5	1	11
	S	25	2	42	47	7	12	11	10	2	1	2	6	1	10	20	57	0	5	5	4	5	20	18	2	18	14	110	109	5	154	221	5	5	34	10	10	1	5	4	14	54	6	3	14	10	3	2	14
	S	26	3	43	47	5	10	10	9	2	1	1	5	1	9	18	57	1	4	3	3	3	20	18	2	17	12	111	110	5	154	221	4	3	33	9	10	0	4	3	13	54	4	4	12	10	4	1	13
	S	27	8	45	50	3	9	9	9	6	3	2	2	3	6	15	52	3	3	3	3	3	20	20	1	15	7	112	111	6	150	217	2	1	27	5	10	2	2	1	10	56	4	10	10	11	9	2	12
	S	27	3	44	49	8	14	13	11	4	3	4	7	3	13	22	60	1	7	6	6	6	22	19	2	21	16	111	110	5	156	223	6	6	36	11	12	2	8	5	17	55	7	5	16	12	5	4	16
	S	22	18	37	41	4	3	3	7	16	10	7	8	10	3	5	37	12	5	4	5	6	12	14	10	9	15	105	104	17	132	201	8	6	23	18	8	11	5	6	2	47	8	21	3	8	20	8	7
	T	17	13	32	36	3	2	1	3	12	6	4	7	6	3	9	45	8	3	2	3	4	10	10	7	9	14	96	95	13	142	210	6	4	27	15	4	7	3	4	4	42	6	16	5	5	15	5	4
	U	25	2	42	47	8	13	11	10	1	1	2	7	1	12	21	58	1	6	5	5	5	20	18	3	20	16	109	108	6	154	222	5	6	35	11	10	1	7	6	15	53	6	3	15	11	2	3	14
	V	9	46	15	10	42	38	30	34	46	42	42	46	44	42	42	65	43	42	40	42	43	20	14	45	45	58	79	78	48	145	214	47	44	58	55	35	43	43	43	37	16	45	50	39	35	50	43	40
	Y	26	27	38	41	12	12	11	17	26	19	17	18	20	11	2	17	22	15	14	14	16	16	19	21	16	24	100	99	27	95	166	18	16	17	28	17	20	14	16	4	46	19	31	9	18	30	18	17
s.dev	*	1000000:
	B	E	K	C	S	A	A	B	B	B	B	C	C	C	E	E	G	G	G	G	G	B	P	F	D	S	J	H	O	Y	S	I	I	M	F	A	H	I	I	J	N	K	L	L	L	L	M	G	M
	B	0	580	476	393	533	486	450	422	618	509	508	517	461	536	507	638	508	555	629	563	564	369	328	526	571	569	901	882	546	1105	1514	552	523	572	555	458	513	551	552	449	538	570	678	597	453	608	519	507
	E	580	0	686	702	403	410	405	361	342	291	347	341	267	434	447	655	275	399	461	424	400	455	432	305	516	421	1064	1065	321	1130	1580	371	347	530	361	357	260	421	375	397	828	416	447	532	371	327	336	404
	K	476	686	0	484	698	642	601	596	744	654	637	686	639	676	658	722	657	713	754	688	707	531	494	676	742	711	960	934	689	1103	1534	687	656	683	714	630	637	706	689	612	568	713	840	771	640	756	656	674
	C	393	702	484	0	710	690	610	598	772	658	646	691	644	708	641	653	710	727	757	693	697	466	441	685	753	708	795	775	714	1070	1496	726	727	667	740	615	684	720	718	605	478	729	866	768	657	736	703	689
	S	533	403	698	710	0	238	271	230	388	253	242	238	232	252	312	518	303	276	338	293	281	368	373	256	333	233	1028	1040	320	1029	1476	266	225	381	311	268	251	262	286	205	765	319	496	403	288	424	267	261
	A	486	410	642	690	238	0	232	212	404	258	245	270	229	231	283	549	296	289	343	301	282	303	313	277	303	287	1075	1066	358	1034	1468	278	236	388	366	229	284	278	277	195	735	331	511	363	243	425	261	208
	A	450	405	601	610	271	232	0	225	369	262	273	284	260	254	294	547	306	331	388	317	339	280	329	290	328	292	979	957	340	1030	1457	282	252	388	369	228	274	279	297	218	684	339	507	380	222	426	304	255
	B	422	361	596	598	230	212	225	0	361	243	247	247	221	251	309	567	249	286	351	308	318	284	275	246	333	302	942	942	294	1047	1481	274	236	399	358	198	237	278	270	216	688	320	481	383	203	377	254	210
	B	618	342	744	772	388	404	369	361	0	305	329	343	276	414	470	663	318	446	472	430	408	473	448	307	491	388	1119	1102	349	1126	1584	371	361	523	381	355	278	412	388	381	822	407	469	545	354	357	348	398
	B	509	291	654	658	253	258	262	243	305	0	237	236	183	294	334	561	239	307	355	324	310	365	342	213	361	273	1035	1021	252	1056	1517	251	244	411	298	264	192	276	271	255	744	310	409	440	266	310	228	289
	B	508	347	637	646	242	245	273	247	329	237	0	222	213	283	337	575	255	280	364	317	297	371	355	221	363	248	1070	1070	281	1068	1514	259	235	427	314	261	216	276	254	254	743	330	473	423	265	350	225	294
	C	517	341	686	691	238	270	284	247	343	236	222	0	210	267	326	569	268	281	371	298	267	381	379	217	335	223	1079	1073	269	1085	1545	234	237	392	281	274	236	246	251	243	782	314	461	429	289	377	236	281
	C	461	267	639	644	232	229	260	221	276	183	213	210	0	255	329	565	200	274	336	280	245	345	326	183	351	255	1015	1024	244	1051	1493	237	230	424	319	229	171	254	241	234	761	299	402	392	238	285	212	264
	C	536	434	676	708	252	231	254	251	414	294	283	267	255	0	320	591	322	288	360	320	306	357	351	293	338	271	1096	1092	356	1055	1504	313	248	388	375	270	292	280	300	232	783	364	555	420	278	457	280	274
	E	507	447	658	641	312	283	294	309	470	334	337	326	329	320	0	383	388	360	426	374	387	356	357	359	348	353	1027	1024	406	890	1390	354	320	287	400	325	332	329	366	220	719	391	581	402	338	491	341	347
	E	638	655	722	653	518	549	547	567	663	561	575	569	565	591	383	0	618	590	645	590	615	534	546	609	565	555	1020	989	598	526	1152	592	599	375	619	576	585	582	594	429	765	605	803	613	609	732	587	602
	G	508	275	657	710	303	296	306	249	318	239	255	268	200	322	388	618	0	336	381	351	317	383	349	228	395	306	1045	1039	269	1100	1547	277	265	469	320	269	207	303	295	297	772	355	419	450	280	300	259	322
	G	555	399	713	727	276	289	331	286	446	307	280	281	274	288	360	590	336	0	401	344	314	420	410	285	387	297	1087	1064	355	1077	1549	307	275	438	376	305	297	307	315	274	782	340	501	444	327	446	296	326
	G	629	461	754	757	338	343	388	351	472	355	364	371	336	360	426	645	381	401	0	406	396	457	443	344	429	365	1143	1121	398	1129	1564	388	336	487	432	388	346	387	384	325	844	418	547	490	374	497	347	375
	G	563	424	688	693	293	301	317	308	430	324	317	298	280	320	374	590	351	344	406	0	343	412	418	305	395	309	1086	1075	391	1055	1526	331	292	453	422	319	296	316	347	278	832	347	513	495	327	419	311	331
	G	564	400	707	697	281	282	339	318	408	310	297	267	245	306	387	615	317	314	396	343	0	421	405	277	419	290	1057	1052	354	1135	1539	311	315	461	410	313	272	310	312	287	809	344	513	476	326	432	300	326
	B	369	455	531	466	368	303	280	284	473	365	371	381	345	357	356	534	383	420	457	412	421	0	238	371	410	424	885	852	401	968	1376	398	365	451	444	306	360	374	387	287	567	432	598	437	286	487	370	322
	P	328	432	494	441	373	313	329	275	448	342	355	379	326	351	357	546	349	410	443	418	405	238	0	360	418	435	884	837	370	1015	1445	398	387	458	438	333	350	361	388	300	540	419	544	457	312	460	354	349
	F	526	305	676	685	256	277	290	246	307	213	221	217	183	293	359	609	228	285	344	305	277	371	360	0	369	248	1049	1033	261	1096	1547	242	239	422	289	272	193	286	263	272	805	315	411	446	279	319	238	285
	D	571	516	742	753	333	303	328	333	491	361	363	335	351	338	348	565	395	387	429	395	419	410	418	369	0	362	1079	1068	438	1047	1507	385	351	444	428	339	368	362	376	288	810	408	637	413	353	486	373	354
	S	569	421	711	708	233	287	292	302	388	273	248	223	255	271	353	555	306	297	365	309	290	424	435	248	362	0	1069	1089	328	1053	1531	252	237	410	299	300	271	274	275	257	803	328	502	431	326	439	264	322
	J	901	1064	960	795	1028	1075	979	942	1119	1035	1070	1079	1015	1096	1027	1020	1045	1087	1143	1086	1057	885	884	1049	1079	1069	0	278	1048	1363	1673	1075	1069	1048	1083	1026	1026	1059	1074	968	912	1123	1154	1141	997	1081	1048	1077
	H	882	1065	934	775	1040	1066	957	942	1102	1021	1070	1073	1024	1092	1024	989	1039	1064	1121	1075	1052	852	837	1033	1068	1089	278	0	1059	1333	1642	1062	1064	1038	1061	992	1020	1056	1048	946	891	1098	1145	1136	993	1087	1048	1065
	O	546	321	689	714	320	358	340	294	349	252	281	269	244	356	406	598	269	355	398	391	354	401	370	261	438	328	1048	1059	0	1092	1533	304	291	460	326	303	256	336	325	320	798	369	445	463	321	342	293	346
	Y	1105	1130	1103	1070	1029	1034	1030	1047	1126	1056	1068	1085	1051	1055	890	526	1100	1077	1129	1055	1135	968	1015	1096	1047	1053	1363	1333	1092	0	969	1084	1084	863	1110	1053	1089	1080	1083	926	1153	1079	1261	1049	1051	1150	1071	1091
	S	1514	1580	1534	1496	1476	1468	1457	1481	1584	1517	1514	1545	1493	1504	1390	1152	1547	1549	1564	1526	1539	1376	1445	1547	1507	1531	1673	1642	1533	969	0	1516	1535	1337	1566	1457	1544	1508	1554	1433	1565	1523	1688	1494	1486	1602	1542	1488
	I	552	371	687	726	266	278	282	274	371	251	259	234	237	313	354	592	277	307	388	331	311	398	398	242	385	252	1075	1062	304	1084	1516	0	261	440	321	260	240	282	272	264	784	319	474	453	299	371	256	303
	I	523	347	656	727	225	236	252	236	361	244	235	237	230	248	320	599	265	275	336	292	315	365	387	239	351	237	1069	1064	291	1084	1535	261	0	396	279	247	246	250	258	240	778	308	460	387	257	365	241	274
	M	572	530	683	667	381	388	388	399	523	411	427	392	424	388	287	375	469	438	487	453	461	451	458	422	444	410	1048	1038	460	863	1337	440	396	0	470	437	423	431	435	302	779	464	647	448	467	563	416	439
	F	555	361	714	740	311	366	369	358	381	298	314	281	319	375	400	619	320	376	432	422	410	444	438	289	428	299	1083	1061	326	1110	1566	321	279	470	0	350	290	354	322	318	844	411	502	493	399	417	304	396
	A	458	357	630	615	268	229	228	198	355	264	261	274	229	270	325	576	269	305	388	319	313	306	333	272	339	300	1026	992	303	1053	1457	260	247	437	350	0	252	274	300	241	727	340	484	420	212	378	265	210
	H	513	260	637	684	251	284	274	237	278	192	216	236	171	292	332	585	207	297	346	296	272	360	350	193	368	271	1026	1020	256	1089	1544	240	246	423	290	252	0	276	232	262	768	315	413	403	267	282	225	286
	I	551	421	706	720	262	278	279	278	412	276	276	246	254	280	329	582	303	307	387	316	310	374	361	286	362	274	1059	1056	336	1080	1508	282	250	431	354	274	276	0	285	252	778	356	534	409	297	425	272	275
	I	552	375	689	718	286	277	297	270	388	271	254	251	241	300	366	594	295	315	384	347	312	387	388	263	376	275	1074	1048	325	1083	1554	272	258	435	322	300	232	285	0	262	776	354	462	440	287	382	255	300
	J	449	397	612	605	205	195	218	216	381	255	254	243	234	232	220	429	297	274	325	278	287	287	300	272	288	257	968	946	320	926	1433	264	240	302	318	241	262	252	262	0	698	335	516	322	250	426	260	239
	N	538	828	568	478	765	735	684	688	822	744	743	782	761	783	719	765	772	782	844	832	809	567	540	805	810	803	912	891	798	1153	1565	784	778	779	844	727	768	778	776	698	0	823	956	846	727	858	775	767
	K	570	416	713	729	319	331	339	320	407	310	330	314	299	364	391	605	355	340	418	347	344	432	419	315	408	328	1123	1098	369	1079	1523	319	308	464	411	340	315	356	354	335	823	0	547	504	347	440	305	349
	L	678	447	840	866	496	511	507	481	469	409	473	461	402	555	581	803	419	501	547	513	513	598	544	411	637	502	1154	1145	445	1261	1688	474	460	647	502	484	413	534	462	516	956	547	0	666	483	452	459	543
	L	597	532	771	768	403	363	380	383	545	440	423	429	392	420	402	613	450	444	490	495	476	437	457	446	413	431	1141	1136	463	1049	1494	453	387	448	493	420	403	409	440	322	846	504	666	0	397	527	432	414
	L	453	371	640	657	288	243	222	203	354	266	265	289	238	278	338	609	280	327	374	327	326	286	312	279	353	326	997	993	321	1051	1486	299	257	467	399	212	267	297	287	250	727	347	483	397	0	391	270	228
	L	608	327	756	736	424	425	426	377	357	310	350	377	285	457	491	732	300	446	497	419	432	487	460	319	486	439	1081	1087	342	1150	1602	371	365	563	417	378	282	425	382	426	858	440	452	527	391	0	343	443
	M	519	336	656	703	267	261	304	254	348	228	225	236	212	280	341	587	259	296	347	311	300	370	354	238	373	264	1048	1048	293	1071	1542	256	241	416	304	265	225	272	255	260	775	305	459	432	270	343	0	289
	G	507	404	674	689	261	208	255	210	398	289	294	281	264	274	347	602	322	326	375	331	326	322	349	285	354	322	1077	1065	346	1091	1488	303	274	439	396	210	286	275	300	239	767	349	543	414	228	443	289	0
	M	529	326	678	721	259	275	319	251	336	231	249	240	201	272	349	567	255	304	359	300	284	391	386	238	372	277	1026	1028	284	1082	1511	263	253	470	333	270	214	289	270	267	786	314	453	440	286	350	240	286
	M	599	555	709	687	418	436	444	457	562	449	467	450	417	465	337	371	528	474	529	470	495	486	470	485	495	463	1017	1010	486	865	1312	470	453	294	555	454	441	446	523	340	781	540	699	504	491	618	464	478
	P	507	775	567	477	737	684	627	637	801	713	708	726	691	714	676	715	721	742	790	742	789	510	502	747	758	739	932	908	738	1123	1523	750	751	694	747	667	701	735	743	647	577	753	891	800	649	781	722	680
	P	524	293	671	702	314	343	321	281	316	230	274	281	211	361	399	639	238	342	394	377	319	398	371	254	426	333	1079	1087	283	1128	1589	310	282	473	343	306	212	325	315	334	800	357	437	509	299	289	270	354
	P	571	383	708	720	305	321	332	303	372	279	289	265	280	359	379	606	314	339	402	370	334	414	416	256	423	273	1112	1095	318	1095	1579	294	270	417	305	322	270	330	296	307	787	362	529	446	334	387	307	348
	F	669	499	798	823	441	449	458	453	508	414	436	423	385	512	502	720	465	488	556	487	481	553	559	408	548	457	1183	1184	449	1219	1615	457	435	561	502	478	382	468	466	442	917	532	649	614	492	530	446	488
	P	1322	1482	1391	1241	1431	1427	1396	1422	1490	1425	1391	1426	1382	1432	1361	1294	1474	1468	1513	1456	1480	1329	1334	1429	1482	1432	1521	1511	1435	1518	1837	1446	1435	1338	1463	1419	1399	1440	1447	1330	1366	1495	1555	1503	1390	1477	1423	1450
	R	519	309	647	716	241	249	260	230	318	226	228	239	195	265	321	567	240	301	339	301	287	356	361	223	360	269	1038	1037	260	1042	1531	249	229	404	300	259	219	267	251	245	766	310	448	419	252	337	217	258
	S	503	445	650	683	276	238	264	268	438	328	313	303	288	267	260	448	347	330	388	333	328	344	352	322	338	310	1015	1004	391	966	1456	316	298	336	372	280	304	325	322	186	722	375	551	349	302	485	305	283
	S	485	285	630	648	228	232	244	224	308	204	219	213	178	269	313	546	231	277	329	288	283	346	324	209	335	239	1025	1014	241	1049	1505	244	209	403	297	234	179	273	255	226	730	288	409	392	238	289	225	251
	S	490	287	654	685	293	314	302	268	318	227	254	276	197	311	381	620	228	323	382	345	312	379	341	236	420	323	1034	1038	270	1088	1528	301	262	460	333	269	202	292	296	285	763	337	388	449	286	294	257	325
	S	520	290	685	693	266	305	300	261	316	212	248	240	190	331	372	629	236	323	342	349	290	374	370	218	387	272	1028	1023	249	1107	1564	250	244	447	310	272	197	285	266	281	791	321	429	444	277	318	242	315
	S	558	334	719	748	302	310	302	306	360	265	280	259	244	331	395	629	277	336	401	358	337	442	445	237	420	268	1075	1070	301	1116	1573	271	266	432	305	317	241	321	277	295	830	351	461	477	343	384	285	339
	S	563	333	734	788	386	430	405	344	381	278	331	335	284	457	471	688	286	442	433	441	372	438	407	273	513	407	1102	1094	285	1178	1594	326	344	537	348	349	269	396	359	389	868	427	504	541	352	340	333	412
	S	485	410	655	658	246	207	219	223	396	279	278	250	247	237	267	530	310	283	345	326	309	320	317	282	312	282	1022	1011	348	1021	1463	283	260	355	370	252	271	273	288	185	716	329	513	357	243	401	277	233
	T	433	360	602	602	228	180	181	179	350	227	224	224	208	231	272	521	249	252	335	283	261	278	281	244	291	261	962	957	303	1020	1471	256	203	379	323	198	227	239	251	185	681	302	465	368	208	346	231	204
	U	524	326	708	678	323	328	321	276	305	247	269	308	225	356	405	622	281	354	388	351	339	394	376	261	437	350	1032	1022	295	1132	1562	322	299	464	345	293	236	335	311	316	796	373	442	497	298	319	269	321
	V	410	695	511	423	690	609	567	576	721	650	655	705	649	687	627	662	643	740	734	700	696	433	403	688	692	703	907	878	669	1055	1475	712	704	674	752	637	656	673	709	566	523	698	832	753	620	732	658	668
	Y	532	565	695	699	411	404	412	398	545	460	453	444	421	417	304	445	489	464	514	458	470	411	434	458	461	438	1033	1015	516	1024	1449	472	429	374	495	423	433	443	474	309	741	471	661	489	437	585	462	442
##end	of	smartpca	run
[truncated: 19 more columns]

## Sheet: S2A. Fst
Table S2. Pairwise FST distances among analysed populations. A)FST matrix. B)Standard deviation estimates for FST.
	San	Yorubas	Ethiopians	Mozabites	Moroccans	Egyptians	Saudis	Yemenese	Jordanians	Syrians	Lebanese	Druze	Turks	Azeris	Armenians	Georgians	Balkars	Adygei	Lezgins	Swedes	Orcadians	Germans	French	French_Provence	French_Basques	Spaniards	Portuguese	Italians_Piedmont	Italians_North	Italians_Tuscany	Corsicans	Sardinians	Italians_Abruzzo	Sicilians	Cypriots	Greeks_Peloponnese	Greeks_Central	Greeks_Thessaly	Greeks_Macedonia	Macedonians	Kosovars	Montenegrins	Bosnians	Croats	Serbians	Slovenians	Bulgarians	Hungarians	Romanians
San	0	0.104	0.129	0.18	0.163	0.176	0.201	0.166	0.192	0.201	0.202	0.214	0.21	0.208	0.214	0.218	0.214	0.215	0.217	0.223	0.225	0.22	0.221	0.217	0.228	0.217	0.214	0.217	0.22	0.217	0.219	0.227	0.216	0.212	0.214	0.216	0.217	0.218	0.216	0.219	0.22	0.22	0.219	0.22	0.219	0.221	0.217	0.22	0.218
Yorubas	0.104	0	0.057	0.105	0.087	0.104	0.132	0.095	0.122	0.132	0.133	0.146	0.142	0.14	0.147	0.15	0.146	0.148	0.149	0.156	0.158	0.153	0.153	0.15	0.161	0.15	0.146	0.15	0.153	0.15	0.152	0.159	0.148	0.144	0.146	0.148	0.149	0.151	0.149	0.152	0.153	0.153	0.152	0.153	0.152	0.154	0.15	0.153	0.15
Ethiopians	0.129	0.057	0	0.029	0.018	0.019	0.034	0.017	0.03	0.037	0.038	0.047	0.045	0.044	0.047	0.053	0.051	0.052	0.054	0.06	0.061	0.057	0.055	0.052	0.062	0.052	0.049	0.051	0.053	0.051	0.052	0.059	0.049	0.045	0.046	0.049	0.05	0.051	0.049	0.053	0.054	0.055	0.055	0.055	0.054	0.057	0.052	0.055	0.052
Mozabites	0.18	0.105	0.029	0	0.009	0.014	0.024	0.017	0.019	0.023	0.023	0.03	0.027	0.027	0.028	0.033	0.032	0.033	0.035	0.036	0.037	0.033	0.03	0.028	0.037	0.027	0.025	0.027	0.028	0.027	0.028	0.032	0.026	0.023	0.025	0.027	0.027	0.028	0.027	0.029	0.03	0.031	0.031	0.032	0.03	0.033	0.029	0.032	0.029
Moroccans	0.163	0.087	0.018	0.009	0	0.007	0.018	0.009	0.013	0.017	0.017	0.026	0.023	0.023	0.024	0.029	0.028	0.029	0.031	0.033	0.033	0.029	0.027	0.024	0.033	0.024	0.021	0.023	0.025	0.023	0.024	0.028	0.022	0.019	0.021	0.023	0.023	0.024	0.023	0.026	0.027	0.027	0.027	0.028	0.027	0.029	0.025	0.028	0.026
Egypitans	0.176	0.104	0.019	0.014	0.007	0	0.006	0.002	0.002	0.005	0.006	0.012	0.009	0.009	0.009	0.015	0.015	0.015	0.017	0.022	0.024	0.019	0.017	0.014	0.024	0.015	0.013	0.012	0.014	0.012	0.014	0.019	0.01	0.008	0.007	0.011	0.011	0.012	0.011	0.014	0.015	0.016	0.016	0.017	0.016	0.018	0.014	0.017	0.014
Saudis	0.201	0.132	0.034	0.024	0.018	0.006	0	0.006	0.005	0.006	0.008	0.014	0.011	0.011	0.01	0.016	0.016	0.017	0.018	0.025	0.026	0.021	0.019	0.017	0.026	0.017	0.016	0.014	0.017	0.014	0.016	0.022	0.012	0.011	0.009	0.013	0.013	0.014	0.013	0.017	0.017	0.018	0.018	0.019	0.018	0.021	0.015	0.02	0.016
Yemenese	0.166	0.095	0.017	0.017	0.009	0.002	0.006	0	0.004	0.007	0.009	0.016	0.012	0.011	0.012	0.017	0.017	0.017	0.018	0.025	0.027	0.022	0.021	0.018	0.028	0.018	0.017	0.016	0.018	0.016	0.018	0.024	0.014	0.012	0.011	0.014	0.015	0.016	0.014	0.018	0.019	0.02	0.019	0.02	0.019	0.022	0.017	0.02	0.017
Jordanians	0.192	0.122	0.03	0.019	0.013	0.002	0.005	0.004	0	0.002	0.003	0.009	0.004	0.005	0.004	0.009	0.009	0.009	0.011	0.017	0.018	0.014	0.012	0.01	0.019	0.01	0.009	0.007	0.01	0.007	0.009	0.015	0.006	0.004	0.003	0.006	0.006	0.008	0.006	0.009	0.01	0.011	0.011	0.012	0.01	0.013	0.008	0.012	0.009
Syrians	0.201	0.132	0.037	0.023	0.017	0.005	0.006	0.007	0.002	0	0.003	0.009	0.003	0.003	0.003	0.007	0.007	0.008	0.008	0.015	0.017	0.012	0.01	0.008	0.018	0.009	0.008	0.006	0.008	0.006	0.008	0.015	0.005	0.004	0.003	0.005	0.005	0.006	0.004	0.008	0.008	0.01	0.01	0.01	0.009	0.011	0.007	0.011	0.008
Lebanese	0.202	0.133	0.038	0.023	0.017	0.006	0.008	0.009	0.003	0.003	0	0.009	0.005	0.005	0.005	0.009	0.009	0.01	0.01	0.016	0.018	0.013	0.012	0.01	0.019	0.01	0.009	0.007	0.009	0.007	0.01	0.015	0.006	0.005	0.004	0.006	0.006	0.008	0.006	0.009	0.01	0.011	0.011	0.011	0.01	0.012	0.008	0.012	0.008
Druze	0.214	0.146	0.047	0.03	0.026	0.012	0.014	0.016	0.009	0.009	0.009	0	0.009	0.01	0.008	0.013	0.013	0.014	0.015	0.021	0.022	0.018	0.016	0.013	0.023	0.015	0.014	0.011	0.014	0.011	0.013	0.019	0.01	0.009	0.008	0.01	0.01	0.012	0.01	0.013	0.014	0.015	0.015	0.016	0.014	0.017	0.012	0.016	0.013
Turks	0.21	0.142	0.045	0.027	0.023	0.009	0.011	0.012	0.004	0.003	0.005	0.009	0	0.001	0.002	0.004	0.003	0.004	0.005	0.011	0.013	0.008	0.007	0.006	0.015	0.007	0.007	0.004	0.006	0.004	0.007	0.014	0.003	0.003	0.003	0.003	0.003	0.004	0.002	0.005	0.006	0.006	0.006	0.006	0.006	0.007	0.004	0.007	0.004
Azeris	0.208	0.14	0.044	0.027	0.023	0.009	0.011	0.011	0.005	0.003	0.005	0.01	0.001	0	0.002	0.005	0.004	0.004	0.004	0.013	0.015	0.009	0.009	0.008	0.018	0.009	0.009	0.006	0.008	0.006	0.009	0.016	0.005	0.004	0.004	0.005	0.005	0.006	0.004	0.007	0.007	0.009	0.008	0.009	0.008	0.01	0.006	0.009	0.006
Armenians	0.214	0.147	0.047	0.028	0.024	0.009	0.01	0.012	0.004	0.003	0.005	0.008	0.002	0.002	0	0.004	0.005	0.005	0.006	0.014	0.015	0.011	0.01	0.007	0.017	0.009	0.008	0.005	0.008	0.005	0.008	0.015	0.004	0.003	0.002	0.004	0.004	0.005	0.003	0.007	0.007	0.008	0.008	0.009	0.008	0.01	0.006	0.01	0.006
Georgians	0.218	0.15	0.053	0.033	0.029	0.015	0.016	0.017	0.009	0.007	0.009	0.013	0.004	0.005	0.004	0	0.004	0.004	0.006	0.016	0.017	0.013	0.012	0.01	0.021	0.012	0.012	0.008	0.011	0.008	0.011	0.019	0.007	0.007	0.006	0.008	0.008	0.009	0.006	0.009	0.01	0.011	0.011	0.012	0.011	0.013	0.008	0.012	0.009
Balkars	0.214	0.146	0.051	0.032	0.028	0.015	0.016	0.017	0.009	0.007	0.009	0.013	0.003	0.004	0.005	0.004	0	0.003	0.005	0.011	0.013	0.008	0.009	0.008	0.018	0.009	0.009	0.007	0.009	0.007	0.01	0.019	0.006	0.006	0.007	0.006	0.006	0.007	0.005	0.007	0.008	0.009	0.008	0.008	0.008	0.009	0.006	0.008	0.006
Adygei	0.215	0.148	0.052	0.033	0.029	0.015	0.017	0.017	0.009	0.008	0.01	0.014	0.004	0.004	0.005	0.004	0.003	0	0.006	0.012	0.014	0.009	0.01	0.009	0.018	0.01	0.01	0.008	0.009	0.008	0.01	0.019	0.007	0.007	0.007	0.007	0.007	0.008	0.006	0.008	0.009	0.009	0.008	0.009	0.008	0.01	0.007	0.009	0.007
Lezgins	0.217	0.149	0.054	0.035	0.031	0.017	0.018	0.018	0.011	0.008	0.01	0.015	0.005	0.004	0.006	0.006	0.005	0.006	0	0.012	0.014	0.009	0.01	0.009	0.019	0.011	0.011	0.009	0.011	0.009	0.012	0.022	0.008	0.009	0.009	0.008	0.008	0.009	0.007	0.008	0.01	0.01	0.008	0.009	0.009	0.01	0.008	0.009	0.008
Swedes	0.223	0.156	0.06	0.036	0.033	0.022	0.025	0.025	0.017	0.015	0.016	0.021	0.011	0.013	0.014	0.016	0.011	0.012	0.012	0	0.005	0.001	0.002	0.003	0.011	0.004	0.005	0.005	0.006	0.006	0.007	0.016	0.008	0.008	0.013	0.006	0.007	0.006	0.006	0.004	0.007	0.005	0.003	0.003	0.004	0.002	0.004	0.002	0.004
Orcadians	0.225	0.158	0.061	0.037	0.033	0.024	0.026	0.027	0.018	0.017	0.018	0.022	0.013	0.015	0.015	0.017	0.013	0.014	0.014	0.005	0	0.004	0.004	0.005	0.012	0.006	0.006	0.007	0.007	0.008	0.008	0.016	0.009	0.01	0.014	0.009	0.009	0.009	0.009	0.007	0.009	0.008	0.006	0.006	0.006	0.005	0.006	0.005	0.006
Germans	0.22	0.153	0.057	0.033	0.029	0.019	0.021	0.022	0.014	0.012	0.013	0.018	0.008	0.009	0.011	0.013	0.008	0.009	0.009	0.001	0.004	0	0.001	0.002	0.009	0.003	0.004	0.003	0.004	0.004	0.005	0.013	0.005	0.006	0.01	0.004	0.005	0.004	0.004	0.002	0.005	0.003	0.001	0.001	0.001	0.001	0.002	0	0.002
French	0.221	0.153	0.055	0.03	0.027	0.017	0.019	0.021	0.012	0.01	0.012	0.016	0.007	0.009	0.01	0.012	0.009	0.01	0.01	0.002	0.004	0.001	0	0	0.007	0.001	0.002	0.002	0.002	0.002	0.003	0.009	0.003	0.004	0.008	0.003	0.003	0.003	0.003	0.002	0.005	0.003	0.002	0.002	0.002	0.002	0.002	0.001	0.002
French_Provence	0.217	0.15	0.052	0.028	0.024	0.014	0.017	0.018	0.01	0.008	0.01	0.013	0.006	0.008	0.007	0.01	0.008	0.009	0.009	0.003	0.005	0.002	0	0	0.007	0	0.001	0.001	0.001	0.001	0.002	0.008	0.002	0.002	0.006	0.002	0.003	0.002	0.002	0.001	0.003	0.003	0.002	0.002	0.002	0.002	0.002	0.001	0.001
French_Basques	0.228	0.161	0.062	0.037	0.033	0.024	0.026	0.028	0.019	0.018	0.019	0.023	0.015	0.018	0.017	0.021	0.018	0.018	0.019	0.011	0.012	0.009	0.007	0.007	0	0.005	0.007	0.008	0.008	0.008	0.009	0.013	0.01	0.01	0.015	0.01	0.01	0.011	0.011	0.009	0.012	0.011	0.01	0.009	0.009	0.009	0.009	0.009	0.009
Spaniards	0.217	0.15	0.052	0.027	0.024	0.015	0.017	0.018	0.01	0.009	0.01	0.015	0.007	0.009	0.009	0.012	0.009	0.01	0.011	0.004	0.006	0.003	0.001	0	0.005	0	0.001	0.001	0.002	0.001	0.002	0.007	0.002	0.003	0.006	0.003	0.003	0.003	0.003	0.002	0.004	0.004	0.003	0.003	0.002	0.003	0.002	0.002	0.002
Portuguese	0.214	0.146	0.049	0.025	0.021	0.013	0.016	0.017	0.009	0.008	0.009	0.014	0.007	0.009	0.008	0.012	0.009	0.01	0.011	0.005	0.006	0.004	0.002	0.001	0.007	0.001	0	0.002	0.002	0.002	0.002	0.007	0.002	0.003	0.006	0.003	0.003	0.004	0.003	0.003	0.004	0.004	0.003	0.003	0.003	0.003	0.003	0.003	0.003
Italians_Piedmont	0.217	0.15	0.051	0.027	0.023	0.012	0.014	0.016	0.007	0.006	0.007	0.011	0.004	0.006	0.005	0.008	0.007	0.008	0.009	0.005	0.007	0.003	0.002	0.001	0.008	0.001	0.002	0	0.001	0	0.002	0.007	0.001	0.001	0.003	0.001	0.001	0.001	0.001	0.001	0.003	0.003	0.003	0.003	0.002	0.003	0.001	0.002	0.001
Italians_North	0.22	0.153	0.053	0.028	0.025	0.014	0.017	0.018	0.01	0.008	0.009	0.014	0.006	0.008	0.008	0.011	0.009	0.009	0.011	0.006	0.007	0.004	0.002	0.001	0.008	0.002	0.002	0.001	0	0.001	0.002	0.007	0.002	0.002	0.005	0.002	0.002	0.002	0.003	0.003	0.004	0.004	0.003	0.003	0.003	0.004	0.002	0.003	0.002
Italians_Tuscany	0.217	0.15	0.051	0.027	0.023	0.012	0.014	0.016	0.007	0.006	0.007	0.011	0.004	0.006	0.005	0.008	0.007	0.008	0.009	0.006	0.008	0.004	0.002	0.001	0.008	0.001	0.002	0	0.001	0	0.002	0.007	0.001	0.001	0.003	0.001	0.001	0.002	0.001	0.002	0.003	0.003	0.003	0.003	0.002	0.003	0.001	0.003	0.002
Corsicans	0.219	0.152	0.052	0.028	0.024	0.014	0.016	0.018	0.009	0.008	0.01	0.013	0.007	0.009	0.008	0.011	0.01	0.01	0.012	0.007	0.008	0.005	0.003	0.002	0.009	0.002	0.002	0.002	0.002	0.002	0	0.007	0.003	0.003	0.005	0.003	0.003	0.003	0.004	0.003	0.005	0.004	0.004	0.004	0.004	0.005	0.003	0.004	0.003
Sardinians	0.227	0.159	0.059	0.032	0.028	0.019	0.022	0.024	0.015	0.015	0.015	0.019	0.014	0.016	0.015	0.019	0.019	0.019	0.022	0.016	0.016	0.013	0.009	0.008	0.013	0.007	0.007	0.007	0.007	0.007	0.007	0	0.008	0.008	0.01	0.009	0.009	0.009	0.009	0.01	0.01	0.011	0.012	0.012	0.011	0.012	0.009	0.012	0.01
Italians_Abruzzo	0.216	0.148	0.049	0.026	0.022	0.01	0.012	0.014	0.006	0.005	0.006	0.01	0.003	0.005	0.004	0.007	0.006	0.007	0.008	0.008	0.009	0.005	0.003	0.002	0.01	0.002	0.002	0.001	0.002	0.001	0.003	0.008	0	0	0.002	0.001	0.001	0.002	0.001	0.003	0.003	0.003	0.004	0.004	0.003	0.004	0.002	0.004	0.002
Sicilians	0.212	0.144	0.045	0.023	0.019	0.008	0.011	0.012	0.004	0.004	0.005	0.009	0.003	0.004	0.003	0.007	0.006	0.007	0.009	0.008	0.01	0.006	0.004	0.002	0.01	0.003	0.003	0.001	0.002	0.001	0.003	0.008	0	0	0.001	0.001	0.001	0.002	0.001	0.002	0.003	0.004	0.004	0.004	0.003	0.005	0.002	0.005	0.002
Cypriots	0.214	0.146	0.046	0.025	0.021	0.007	0.009	0.011	0.003	0.003	0.004	0.008	0.003	0.004	0.002	0.006	0.007	0.007	0.009	0.013	0.014	0.01	0.008	0.006	0.015	0.006	0.006	0.003	0.005	0.003	0.005	0.01	0.002	0.001	0	0.003	0.003	0.004	0.002	0.005	0.006	0.007	0.007	0.007	0.006	0.009	0.004	0.008	0.005
Greeks_Peloponnese	0.216	0.148	0.049	0.027	0.023	0.011	0.013	0.014	0.006	0.005	0.006	0.01	0.003	0.005	0.004	0.008	0.006	0.007	0.008	0.006	0.009	0.004	0.003	0.002	0.01	0.003	0.003	0.001	0.002	0.001	0.003	0.009	0.001	0.001	0.003	0	0.001	0	0.001	0.001	0.001	0.002	0.002	0.002	0.002	0.003	0.001	0.003	0.001
Greeks_Central	0.217	0.149	0.05	0.027	0.023	0.011	0.013	0.015	0.006	0.005	0.006	0.01	0.003	0.005	0.004	0.008	0.006	0.007	0.008	0.007	0.009	0.005	0.003	0.003	0.01	0.003	0.003	0.001	0.002	0.001	0.003	0.009	0.001	0.001	0.003	0.001	0	0.001	0.001	0.002	0.002	0.003	0.002	0.003	0.003	0.004	0.001	0.004	0.002
Greeks_Thessaly	0.218	0.151	0.051	0.028	0.024	0.012	0.014	0.016	0.008	0.006	0.008	0.012	0.004	0.006	0.005	0.009	0.007	0.008	0.009	0.006	0.009	0.004	0.003	0.002	0.011	0.003	0.004	0.001	0.002	0.002	0.003	0.009	0.002	0.002	0.004	0	0.001	0	0.002	0.002	0.002	0.002	0.003	0.003	0.002	0.003	0.001	0.003	0.001
Greeks_Macedonia	0.216	0.149	0.049	0.027	0.023	0.011	0.013	0.014	0.006	0.004	0.006	0.01	0.002	0.004	0.003	0.006	0.005	0.006	0.007	0.006	0.009	0.004	0.003	0.002	0.011	0.003	0.003	0.001	0.003	0.001	0.004	0.009	0.001	0.001	0.002	0.001	0.001	0.002	0	0.001	0.002	0.003	0.002	0.003	0.002	0.003	0.001	0.003	0.001
Macedonians	0.219	0.152	0.053	0.029	0.026	0.014	0.017	0.018	0.009	0.008	0.009	0.013	0.005	0.007	0.007	0.009	0.007	0.008	0.008	0.004	0.007	0.002	0.002	0.001	0.009	0.002	0.003	0.001	0.003	0.002	0.003	0.01	0.003	0.002	0.005	0.001	0.002	0.002	0.001	0	0.002	0.002	0.001	0.001	0.001	0.001	0	0.002	0.001
Kosovars	0.22	0.153	0.054	0.03	0.027	0.015	0.017	0.019	0.01	0.008	0.01	0.014	0.006	0.007	0.007	0.01	0.008	0.009	0.01	0.007	0.009	0.005	0.005	0.003	0.012	0.004	0.004	0.003	0.004	0.003	0.005	0.01	0.003	0.003	0.006	0.001	0.002	0.002	0.002	0.002	0	0.002	0.003	0.004	0.002	0.004	0.002	0.004	0.002
Montenegrins	0.22	0.153	0.055	0.031	0.027	0.016	0.018	0.02	0.011	0.01	0.011	0.015	0.006	0.009	0.008	0.011	0.009	0.009	0.01	0.005	0.008	0.003	0.003	0.003	0.011	0.004	0.004	0.003	0.004	0.003	0.004	0.011	0.003	0.004	0.007	0.002	0.003	0.002	0.003	0.002	0.002	0	0.001	0.002	0.001	0.002	0.001	0.002	0.001
Bosnians	0.219	0.152	0.055	0.031	0.027	0.016	0.018	0.019	0.011	0.01	0.011	0.015	0.006	0.008	0.008	0.011	0.008	0.008	0.008	0.003	0.006	0.001	0.002	0.002	0.01	0.003	0.003	0.003	0.003	0.003	0.004	0.012	0.004	0.004	0.007	0.002	0.002	0.003	0.002	0.001	0.003	0.001	0	0	0	0.001	0.001	0.001	0.001
Croats	0.22	0.153	0.055	0.032	0.028	0.017	0.019	0.02	0.012	0.01	0.011	0.016	0.006	0.009	0.009	0.012	0.008	0.009	0.009	0.003	0.006	0.001	0.002	0.002	0.009	0.003	0.003	0.003	0.003	0.003	0.004	0.012	0.004	0.004	0.007	0.002	0.003	0.003	0.003	0.001	0.004	0.002	0	0	0.001	0.001	0.001	0.001	0.001
Serbians	0.219	0.152	0.054	0.03	0.027	0.016	0.018	0.019	0.01	0.009	0.01	0.014	0.006	0.008	0.008	0.011	0.008	0.008	0.009	0.004	0.006	0.001	0.002	0.002	0.009	0.002	0.003	0.002	0.003	0.002	0.004	0.011	0.003	0.003	0.006	0.002	0.003	0.002	0.002	0.001	0.002	0.001	0	0.001	0	0.001	0	0.001	0
Slovenians	0.221	0.154	0.057	0.033	0.029	0.018	0.021	0.022	0.013	0.011	0.012	0.017	0.007	0.01	0.01	0.013	0.009	0.01	0.01	0.002	0.005	0.001	0.002	0.002	0.009	0.003	0.003	0.003	0.004	0.003	0.005	0.012	0.004	0.005	0.009	0.003	0.004	0.003	0.003	0.001	0.004	0.002	0.001	0.001	0.001	0	0.001	0	0.002
Bulgarians	0.217	0.15	0.052	0.029	0.025	0.014	0.015	0.017	0.008	0.007	0.008	0.012	0.004	0.006	0.006	0.008	0.006	0.007	0.008	0.004	0.006	0.002	0.002	0.002	0.009	0.002	0.003	0.001	0.002	0.001	0.003	0.009	0.002	0.002	0.004	0.001	0.001	0.001	0.001	0	0.002	0.001	0.001	0.001	0	0.001	0	0.001	0
Hungarians	0.22	0.153	0.055	0.032	0.028	0.017	0.02	0.02	0.012	0.011	0.012	0.016	0.007	0.009	0.01	0.012	0.008	0.009	0.009	0.002	0.005	0	0.001	0.001	0.009	0.002	0.003	0.002	0.003	0.003	0.004	0.012	0.004	0.005	0.008	0.003	0.004	0.003	0.003	0.002	0.004	0.002	0.001	0.001	0.001	0	0.001	0	0.001
Romanians	0.218	0.15	0.052	0.029	0.026	0.014	0.016	0.017	0.009	0.008	0.008	0.013	0.004	0.006	0.006	0.009	0.006	0.007	0.008	0.004	0.006	0.002	0.002	0.001	0.009	0.002	0.003	0.001	0.002	0.002	0.003	0.01	0.002	0.002	0.005	0.001	0.002	0.001	0.001	0.001	0.002	0.001	0.001	0.001	0	0.002	0	0.001	0
Slovaks	0.221	0.154	0.057	0.034	0.03	0.02	0.022	0.023	0.014	0.012	0.014	0.018	0.009	0.011	0.012	0.014	0.01	0.01	0.01	0.002	0.005	0	0.002	0.002	0.01	0.004	0.004	0.004	0.005	0.005	0.006	0.014	0.005	0.007	0.01	0.004	0.005	0.005	0.005	0.002	0.006	0.003	0.001	0.001	0.001	0.001	0.002	0.001	0.002
Poles	0.224	0.156	0.06	0.037	0.033	0.023	0.025	0.025	0.017	0.015	0.017	0.021	0.011	0.013	0.015	0.016	0.011	0.012	0.012	0.003	0.006	0	0.004	0.004	0.012	0.006	0.006	0.006	0.007	0.007	0.008	0.017	0.008	0.009	0.013	0.006	0.007	0.006	0.006	0.003	0.007	0.004	0.002	0.002	0.002	0.001	0.003	0.001	0.003
Ukranians	0.222	0.154	0.058	0.035	0.032	0.021	0.023	0.024	0.015	0.014	0.015	0.02	0.009	0.011	0.013	0.014	0.01	0.01	0.011	0.003	0.006	0.001	0.003	0.003	0.011	0.005	0.005	0.006	0.005	0.006	0.007	0.016	0.007	0.008	0.012	0.005	0.006	0.005	0.005	0.003	0.006	0.004	0.001	0.001	0.002	0.001	0.002	0.001	0.002
Belarusians	0.223	0.156	0.061	0.037	0.034	0.023	0.026	0.026	0.018	0.016	0.017	0.022	0.012	0.014	0.015	0.017	0.012	0.013	0.013	0.004	0.007	0.001	0.005	0.005	0.013	0.006	0.007	0.007	0.008	0.008	0.009	0.018	0.009	0.01	0.014	0.007	0.008	0.007	0.007	0.004	0.008	0.006	0.003	0.003	0.003	0.002	0.004	0.002	0.004
Lithuanians	0.227	0.16	0.065	0.041	0.037	0.028	0.03	0.03	0.022	0.02	0.021	0.026	0.015	0.017	0.019	0.02	0.015	0.016	0.015	0.005	0.008	0.003	0.006	0.007	0.015	0.009	0.01	0.01	0.01	0.011	0.012	0.021	0.012	0.013	0.018	0.01	0.011	0.01	0.01	0.006	0.01	0.008	0.004	0.004	0.005	0.004	0.006	0.004	0.006
Latvians	0.227	0.16	0.065	0.042	0.039	0.029	0.031	0.031	0.022	0.021	0.023	0.028	0.016	0.018	0.02	0.021	0.016	0.016	0.016	0.005	0.009	0.003	0.007	0.009	0.016	0.01	0.011	0.011	0.011	0.012	0.013	0.022	0.013	0.015	0.019	0.011	0.012	0.011	0.011	0.007	0.012	0.008	0.005	0.005	0.006	0.004	0.007	0.005	0.007
Estonians	0.224	0.157	0.062	0.039	0.036	0.025	0.028	0.027	0.02	0.018	0.019	0.025	0.013	0.015	0.017	0.019	0.013	0.014	0.014	0.003	0.006	0.002	0.005	0.006	0.013	0.008	0.008	0.008	0.009	0.009	0.011	0.02	0.011	0.012	0.016	0.009	0.01	0.009	0.009	0.005	0.009	0.006	0.003	0.003	0.005	0.003	0.005	0.003	0.005
Pathan	0.207	0.139	0.051	0.038	0.033	0.021	0.023	0.019	0.015	0.014	0.016	0.021	0.01	0.008	0.013	0.015	0.01	0.012	0.01	0.019	0.022	0.017	0.018	0.017	0.028	0.02	0.019	0.017	0.019	0.018	0.02	0.031	0.016	0.016	0.017	0.016	0.016	0.017	0.015	0.017	0.018	0.018	0.016	0.017	0.017	0.018	0.016	0.017	0.015
Balochi	0.201	0.132	0.046	0.035	0.03	0.017	0.02	0.016	0.013	0.012	0.014	0.02	0.01	0.008	0.012	0.014	0.012	0.012	0.011	0.022	0.024	0.019	0.02	0.018	0.029	0.02	0.019	0.017	0.02	0.018	0.021	0.031	0.016	0.016	0.016	0.016	0.016	0.018	0.015	0.017	0.019	0.019	0.018	0.019	0.018	0.02	0.017	0.018	0.017
Brahmins_UP	0.208	0.139	0.055	0.044	0.039	0.028	0.031	0.026	0.024	0.022	0.024	0.031	0.017	0.016	0.022	0.024	0.018	0.019	0.019	0.027	0.03	0.024	0.027	0.025	0.036	0.027	0.026	0.026	0.028	0.026	0.029	0.04	0.025	0.025	0.026	0.024	0.025	0.026	0.024	0.025	0.027	0.026	0.024	0.025	0.025	0.026	0.024	0.025	0.024
Chamar	0.213	0.145	0.066	0.06	0.054	0.044	0.049	0.041	0.042	0.041	0.043	0.051	0.036	0.034	0.043	0.045	0.038	0.039	0.04	0.049	0.052	0.045	0.048	0.047	0.058	0.05	0.048	0.047	0.05	0.048	0.05	0.061	0.046	0.046	0.047	0.045	0.046	0.047	0.044	0.046	0.048	0.048	0.045	0.047	0.046	0.047	0.045	0.047	0.045
Kanjars	0.215	0.146	0.065	0.057	0.051	0.041	0.046	0.038	0.038	0.037	0.039	0.046	0.032	0.03	0.038	0.039	0.033	0.035	0.035	0.044	0.046	0.04	0.043	0.042	0.052	0.045	0.043	0.042	0.044	0.042	0.045	0.056	0.041	0.041	0.042	0.04	0.041	0.042	0.04	0.041	0.043	0.043	0.041	0.042	0.041	0.043	0.04	0.042	0.039
Velmas	0.214	0.145	0.065	0.058	0.052	0.042	0.045	0.038	0.037	0.037	0.039	0.045	0.032	0.03	0.038	0.04	0.034	0.035	0.035	0.046	0.048	0.043	0.045	0.044	0.055	0.046	0.045	0.043	0.047	0.044	0.046	0.058	0.043	0.042	0.042	0.042	0.042	0.043	0.04	0.043	0.045	0.044	0.042	0.044	0.043	0.045	0.042	0.043	0.042
North_Kannadi	0.217	0.149	0.071	0.066	0.059	0.051	0.055	0.046	0.047	0.047	0.049	0.056	0.042	0.04	0.049	0.051	0.044	0.046	0.046	0.055	0.058	0.051	0.055	0.053	0.064	0.056	0.054	0.053	0.055	0.054	0.056	0.067	0.052	0.051	0.053	0.052	0.052	0.053	0.05	0.053	0.054	0.054	0.052	0.054	0.052	0.054	0.051	0.053	0.051
Piramalai_Kallars	0.217	0.147	0.068	0.063	0.056	0.047	0.051	0.043	0.044	0.043	0.045	0.052	0.039	0.036	0.045	0.046	0.04	0.042	0.042	0.052	0.055	0.049	0.052	0.05	0.061	0.053	0.051	0.05	0.053	0.051	0.053	0.064	0.049	0.048	0.049	0.048	0.048	0.05	0.047	0.049	0.051	0.051	0.049	0.05	0.05	0.052	0.048	0.05	0.048
Pulliyar	0.253	0.184	0.11	0.108	0.101	0.093	0.099	0.089	0.091	0.092	0.093	0.102	0.088	0.086	0.095	0.097	0.09	0.091	0.092	0.101	0.104	0.097	0.1	0.1	0.11	0.101	0.099	0.099	0.101	0.099	0.101	0.111	0.098	0.097	0.098	0.097	0.097	0.099	0.096	0.098	0.1	0.1	0.097	0.1	0.098	0.1	0.097	0.098	0.097
Han	0.255	0.186	0.117	0.117	0.11	0.104	0.111	0.099	0.103	0.104	0.105	0.115	0.095	0.093	0.109	0.111	0.095	0.099	0.104	0.11	0.114	0.106	0.111	0.109	0.12	0.111	0.11	0.111	0.112	0.111	0.113	0.124	0.11	0.109	0.111	0.108	0.109	0.11	0.108	0.109	0.111	0.11	0.108	0.109	0.108	0.11	0.107	0.108	0.106
Japanese	0.257	0.188	0.118	0.118	0.111	0.105	0.112	0.1	0.104	0.105	0.106	0.116	0.096	0.094	0.11	0.112	0.096	0.1	0.105	0.111	0.115	0.107	0.112	0.111	0.121	0.112	0.111	0.112	0.114	0.112	0.114	0.125	0.111	0.11	0.112	0.109	0.111	0.111	0.109	0.111	0.112	0.111	0.109	0.111	0.11	0.111	0.108	0.109	0.107
[truncated: 18 more columns]

## Sheet: S2A. Standard deviation
	San	Yorubas	Ethiopians	Mozabites	Moroccans	Egyptians	Saudis	Yemenese	Jordanians	Syrians	Lebanese	Druze	Turks	Azeris	Armenians	Georgians	Balkars	Adygei	Lezgins	Swedes	Orcadians	Germans	French	French_Provence	French_Basques	Spaniards	Portuguese	Italians_Piedmont	Italians_North	Italians_Tuscany	Corsicans	Sardinians	Italians_Abruzzo	Sicilians	Cypriots	Greeks_Peloponnese	Greeks_Central	Greeks_Thessaly	Greeks_Macedonia	Macedonians	Kosovars	Montenegrins	Bosnians	Croats	Serbians	Slovenians	Bulgarians	Hungarians	Romanians
San	0	0.000969	0.001152	0.001337	0.001312	0.00139	0.001456	0.001449	0.001433	0.001463	0.001494	0.001507	0.001471	0.001457	0.001468	0.001488	0.001481	0.001457	0.001486	0.001594	0.001533	0.001547	0.001547	0.001615	0.001566	0.001573	0.001579	0.001554	0.001516	0.001535	0.001545	0.001531	0.001508	0.001476	0.001504	0.001526	0.001549	0.001539	0.001564	0.001542	0.001523	0.001511	0.001517	0.001493	0.001505	0.001564	0.001514	0.001544	0.001531
Yorubas	0.000969	0	0.000526	0.000863	0.000865	0.00089	0.000966	0.001024	0.000926	0.001021	0.001049	0.001047	0.00102	0.00103	0.001034	0.001091	0.001047	0.001053	0.001051	0.001178	0.001092	0.0011	0.001096	0.001219	0.00111	0.001116	0.001095	0.001083	0.001084	0.001084	0.001085	0.001053	0.00108	0.001029	0.001055	0.001055	0.001077	0.001135	0.001129	0.001071	0.001079	0.001082	0.001056	0.001051	0.001049	0.001107	0.001068	0.001089	0.001042
Ethiopians	0.001152	0.000526	0	0.000375	0.000371	0.000383	0.000448	0.000445	0.000429	0.00053	0.000613	0.000565	0.000521	0.000547	0.000549	0.000602	0.000567	0.000576	0.000609	0.000688	0.000598	0.000618	0.000609	0.00072	0.000619	0.000629	0.000606	0.000594	0.000592	0.000599	0.000569	0.000555	0.000582	0.000518	0.000591	0.00059	0.00059	0.000615	0.000645	0.000587	0.000605	0.000567	0.000561	0.000565	0.000546	0.000629	0.000575	0.000585	0.000567
Mozabites	0.001337	0.000863	0.000375	0	0.000294	0.000287	0.000336	0.000374	0.000302	0.000355	0.000448	0.000444	0.000379	0.000388	0.000388	0.000439	0.000399	0.000437	0.000467	0.000537	0.00046	0.000469	0.000422	0.000561	0.00047	0.000432	0.000417	0.000435	0.00044	0.000396	0.000392	0.00041	0.000431	0.000381	0.000388	0.000453	0.000438	0.000461	0.000487	0.000416	0.000464	0.00047	0.000411	0.000424	0.000403	0.000447	0.000427	0.000423	0.000404
Moroccans	0.001312	0.000865	0.000371	0.000294	0	0.000337	0.000397	0.000416	0.00034	0.000393	0.000504	0.000495	0.000428	0.000444	0.000436	0.000478	0.000457	0.000454	0.000491	0.00057	0.000486	0.000528	0.000485	0.000602	0.000555	0.000492	0.000487	0.000523	0.00047	0.000453	0.00045	0.000463	0.000446	0.000418	0.000465	0.00047	0.000474	0.000495	0.000529	0.000464	0.00054	0.000487	0.000449	0.000417	0.000458	0.000482	0.000467	0.000441	0.000481
Egyptians	0.00139	0.00089	0.000383	0.000287	0.000337	0	0.00026	0.000304	0.00022	0.000267	0.000402	0.000348	0.000272	0.000294	0.000283	0.000347	0.000309	0.000325	0.000338	0.000471	0.000406	0.000388	0.000359	0.000502	0.0004	0.000395	0.000379	0.000366	0.000354	0.00032	0.000326	0.000353	0.000329	0.000312	0.00032	0.000374	0.00036	0.000387	0.000426	0.000341	0.000391	0.000349	0.000334	0.000329	0.000313	0.000372	0.000337	0.000332	0.000321
Saudis	0.001456	0.000966	0.000448	0.000336	0.000397	0.00026	0	0.000346	0.000186	0.000223	0.000349	0.000338	0.000243	0.000264	0.000238	0.000283	0.000268	0.00028	0.000302	0.000464	0.000391	0.000347	0.000322	0.000515	0.000372	0.000345	0.000365	0.000322	0.000316	0.000298	0.000303	0.00031	0.000325	0.000276	0.000267	0.000333	0.00033	0.000328	0.000388	0.000305	0.000375	0.000315	0.000328	0.000288	0.000282	0.000357	0.000313	0.000304	0.000316
Yemenese	0.001449	0.001024	0.000445	0.000374	0.000416	0.000304	0.000346	0	0.000309	0.000372	0.000489	0.000461	0.000374	0.000412	0.000404	0.000442	0.000398	0.000423	0.000437	0.000565	0.000516	0.000489	0.000458	0.00061	0.000495	0.000502	0.000481	0.000474	0.000472	0.000429	0.000444	0.000438	0.000443	0.000411	0.000417	0.000458	0.000464	0.00047	0.000514	0.000462	0.000471	0.000472	0.00046	0.000421	0.000437	0.000458	0.000453	0.000433	0.000431
Jordanians	0.001433	0.000926	0.000429	0.000302	0.00034	0.00022	0.000186	0.000309	0	0.000185	0.000322	0.000288	0.000185	0.000218	0.000195	0.000239	0.000216	0.000241	0.00025	0.000389	0.00032	0.000297	0.000272	0.000442	0.000318	0.000295	0.000307	0.000262	0.000264	0.00024	0.000243	0.000257	0.000252	0.000205	0.000232	0.000278	0.000274	0.000287	0.000325	0.00026	0.000335	0.000267	0.000255	0.000234	0.000226	0.000281	0.000254	0.000262	0.000245
Syrians	0.001463	0.001021	0.00053	0.000355	0.000393	0.000267	0.000223	0.000372	0.000185	0	0.000357	0.000312	0.000191	0.000219	0.000207	0.000233	0.000223	0.000252	0.000243	0.000424	0.000348	0.00031	0.000282	0.000463	0.00037	0.000308	0.000322	0.000288	0.000283	0.00026	0.00025	0.000282	0.000273	0.000246	0.000237	0.000326	0.000283	0.000309	0.000345	0.000277	0.000329	0.000281	0.000279	0.000247	0.000245	0.000313	0.000278	0.000271	0.000261
Lebanese	0.001494	0.001049	0.000613	0.000448	0.000504	0.000402	0.000349	0.000489	0.000322	0.000357	0	0.000413	0.000368	0.00038	0.000363	0.000414	0.000383	0.00042	0.000397	0.000541	0.000463	0.00045	0.000446	0.000614	0.000493	0.000477	0.000446	0.00044	0.000453	0.000387	0.000429	0.000431	0.000409	0.000403	0.00042	0.000495	0.000444	0.000476	0.00049	0.000432	0.000504	0.00044	0.00044	0.000392	0.000392	0.000444	0.000423	0.000403	0.000419
Druze	0.001507	0.001047	0.000565	0.000444	0.000495	0.000348	0.000338	0.000461	0.000288	0.000312	0.000413	0	0.000291	0.000328	0.000303	0.000354	0.000333	0.000339	0.000353	0.000513	0.000438	0.000395	0.000369	0.000548	0.000428	0.00042	0.000423	0.000376	0.000385	0.000351	0.000335	0.000362	0.000362	0.000333	0.000338	0.000395	0.000387	0.000419	0.000429	0.000373	0.000408	0.000372	0.000361	0.000351	0.000335	0.000387	0.000363	0.000368	0.00036
Turks	0.001471	0.00102	0.000521	0.000379	0.000428	0.000272	0.000243	0.000374	0.000185	0.000191	0.000368	0.000291	0	0.000181	0.00018	0.000204	0.000179	0.000198	0.000208	0.000343	0.000303	0.000249	0.000244	0.000444	0.000323	0.000274	0.000289	0.000251	0.000256	0.000203	0.000224	0.000261	0.000239	0.000228	0.000231	0.000283	0.000252	0.000261	0.000335	0.000231	0.000302	0.000231	0.000227	0.000208	0.000211	0.000246	0.000224	0.000227	0.000229
Azeris	0.001457	0.00103	0.000547	0.000388	0.000444	0.000294	0.000264	0.000412	0.000218	0.000219	0.00038	0.000328	0.000181	0	0.000232	0.000255	0.000225	0.000228	0.000222	0.000405	0.00034	0.000306	0.00029	0.000458	0.000369	0.000302	0.000332	0.000297	0.000282	0.000252	0.000284	0.000292	0.000279	0.000271	0.000254	0.000317	0.000331	0.000339	0.000388	0.000304	0.000339	0.000319	0.000262	0.00026	0.000244	0.0003	0.000273	0.000274	0.00026
Armenians	0.001468	0.001034	0.000549	0.000388	0.000436	0.000283	0.000238	0.000404	0.000195	0.000207	0.000363	0.000303	0.00018	0.000232	0	0.000208	0.000212	0.000229	0.000243	0.00043	0.000358	0.000296	0.000277	0.000449	0.000366	0.00031	0.000321	0.000277	0.000278	0.000236	0.00027	0.000287	0.000278	0.000238	0.000231	0.000301	0.000289	0.000282	0.000343	0.000261	0.000331	0.000275	0.000258	0.000229	0.000232	0.000305	0.000245	0.000284	0.000249
Georgians	0.001488	0.001091	0.000602	0.000439	0.000478	0.000347	0.000283	0.000442	0.000239	0.000233	0.000414	0.000354	0.000204	0.000255	0.000208	0	0.00021	0.00021	0.000228	0.000412	0.000346	0.000322	0.000285	0.000488	0.000396	0.000339	0.000348	0.0003	0.000303	0.000274	0.000281	0.000322	0.000275	0.000261	0.000274	0.000331	0.000326	0.000326	0.000375	0.000289	0.000349	0.000286	0.000289	0.000264	0.000251	0.000315	0.000294	0.000286	0.000258
Balkars	0.001481	0.001047	0.000567	0.000399	0.000457	0.000309	0.000268	0.000398	0.000216	0.000223	0.000383	0.000333	0.000179	0.000225	0.000212	0.00021	0	0.000198	0.000203	0.000344	0.000294	0.000249	0.000246	0.000453	0.000358	0.000306	0.000303	0.00027	0.000274	0.000236	0.000247	0.000302	0.000278	0.00023	0.000251	0.000308	0.000286	0.000318	0.000351	0.000254	0.00032	0.000251	0.000243	0.000221	0.000224	0.000261	0.000247	0.000237	0.00023
Adygei	0.001457	0.001053	0.000576	0.000437	0.000454	0.000325	0.00028	0.000423	0.000241	0.000252	0.00042	0.000339	0.000198	0.000228	0.000229	0.00021	0.000198	0	0.000212	0.000349	0.000303	0.000269	0.000272	0.000478	0.00035	0.000317	0.000322	0.0003	0.00026	0.000247	0.000274	0.0003	0.000274	0.000268	0.00027	0.000319	0.000305	0.000313	0.000388	0.000265	0.00034	0.00027	0.000264	0.000229	0.000234	0.000272	0.000261	0.000252	0.000259
Lezgins	0.001486	0.001051	0.000609	0.000467	0.000491	0.000338	0.000302	0.000437	0.00025	0.000243	0.000397	0.000353	0.000208	0.000222	0.000243	0.000228	0.000203	0.000212	0	0.000352	0.000321	0.00028	0.000279	0.000492	0.000399	0.000343	0.000334	0.000287	0.000299	0.000257	0.000289	0.000326	0.000297	0.000288	0.000278	0.000327	0.000327	0.000326	0.000374	0.00027	0.000347	0.000286	0.000266	0.000238	0.000238	0.000277	0.000265	0.000267	0.000252
Swedes	0.001594	0.001178	0.000688	0.000537	0.00057	0.000471	0.000464	0.000565	0.000389	0.000424	0.000541	0.000513	0.000343	0.000405	0.00043	0.000412	0.000344	0.000349	0.000352	0	0.000285	0.000286	0.000273	0.000466	0.000348	0.000325	0.000366	0.000359	0.000326	0.000344	0.000335	0.000407	0.000396	0.000386	0.000457	0.000441	0.000442	0.000372	0.000433	0.000333	0.000427	0.000312	0.000278	0.000284	0.000278	0.000257	0.000331	0.000269	0.000305
Orcadians	0.001533	0.001092	0.000598	0.00046	0.000486	0.000406	0.000391	0.000516	0.00032	0.000348	0.000463	0.000438	0.000303	0.00034	0.000358	0.000346	0.000294	0.000303	0.000321	0.000285	0	0.000269	0.000261	0.000449	0.000326	0.000301	0.000318	0.000325	0.000304	0.000291	0.000269	0.000328	0.000336	0.00032	0.000356	0.000391	0.000355	0.000354	0.000398	0.000293	0.000369	0.000284	0.000252	0.000244	0.000241	0.000249	0.000281	0.000256	0.00026
Germans	0.001547	0.0011	0.000618	0.000469	0.000528	0.000388	0.000347	0.000489	0.000297	0.00031	0.00045	0.000395	0.000249	0.000306	0.000296	0.000322	0.000249	0.000269	0.00028	0.000286	0.000269	0	0.000228	0.000465	0.00032	0.000277	0.000314	0.000295	0.000277	0.000265	0.000268	0.000306	0.000303	0.000303	0.000322	0.000351	0.000336	0.000317	0.000381	0.000259	0.000355	0.000255	0.000239	0.0002	0.000231	0.000236	0.000255	0.000207	0.00024
French	0.001547	0.001096	0.000609	0.000422	0.000485	0.000359	0.000322	0.000458	0.000272	0.000282	0.000446	0.000369	0.000244	0.00029	0.000277	0.000285	0.000246	0.000272	0.000279	0.000273	0.000261	0.000228	0	0.000408	0.000289	0.000237	0.000256	0.000263	0.000242	0.000239	0.000217	0.000248	0.000286	0.000256	0.000293	0.000305	0.000285	0.000277	0.000344	0.000238	0.000315	0.000238	0.000213	0.000183	0.000209	0.000218	0.000221	0.000193	0.000223
French_Provence	0.001615	0.001219	0.00072	0.000561	0.000602	0.000502	0.000515	0.00061	0.000442	0.000463	0.000614	0.000548	0.000444	0.000458	0.000449	0.000488	0.000453	0.000478	0.000492	0.000466	0.000449	0.000465	0.000408	0	0.000502	0.000428	0.000473	0.000466	0.000457	0.000435	0.000423	0.000457	0.000468	0.000441	0.000512	0.000487	0.000488	0.000481	0.000556	0.000446	0.000532	0.000437	0.000414	0.000385	0.000401	0.000423	0.000436	0.000382	0.000429
French_Basques	0.001566	0.00111	0.000619	0.00047	0.000555	0.0004	0.000372	0.000495	0.000318	0.00037	0.000493	0.000428	0.000323	0.000369	0.000366	0.000396	0.000358	0.00035	0.000399	0.000348	0.000326	0.00032	0.000289	0.000502	0	0.000305	0.000305	0.000322	0.000321	0.000279	0.000281	0.000299	0.000354	0.000311	0.000375	0.000422	0.000376	0.00041	0.000432	0.000304	0.000411	0.000333	0.000298	0.000319	0.000297	0.00031	0.000314	0.00029	0.0003
Spaniards	0.001573	0.001116	0.000629	0.000432	0.000492	0.000395	0.000345	0.000502	0.000295	0.000308	0.000477	0.00042	0.000274	0.000302	0.00031	0.000339	0.000306	0.000317	0.000343	0.000325	0.000301	0.000277	0.000237	0.000428	0.000305	0	0.000316	0.000277	0.000271	0.000266	0.000259	0.000268	0.000321	0.000302	0.000331	0.000358	0.000336	0.000337	0.000401	0.000285	0.000351	0.000291	0.000265	0.000244	0.000252	0.000267	0.00028	0.000241	0.000266
Portuguese	0.001579	0.001095	0.000606	0.000417	0.000487	0.000379	0.000365	0.000481	0.000307	0.000322	0.000446	0.000423	0.000289	0.000332	0.000321	0.000348	0.000303	0.000322	0.000334	0.000366	0.000318	0.000314	0.000256	0.000473	0.000305	0.000316	0	0.000296	0.000294	0.00027	0.000265	0.000273	0.00033	0.000305	0.000359	0.00037	0.000339	0.000334	0.000402	0.000307	0.000362	0.000294	0.000279	0.00028	0.000272	0.000276	0.000289	0.00027	0.00029
Italians_Piedmont	0.001554	0.001083	0.000594	0.000435	0.000523	0.000366	0.000322	0.000474	0.000262	0.000288	0.00044	0.000376	0.000251	0.000297	0.000277	0.0003	0.00027	0.0003	0.000287	0.000359	0.000325	0.000295	0.000263	0.000466	0.000322	0.000277	0.000296	0	0.000272	0.000258	0.000251	0.000275	0.000285	0.000286	0.0003	0.000347	0.000315	0.000312	0.000384	0.000255	0.000354	0.00027	0.000271	0.000241	0.000255	0.000266	0.000254	0.000232	0.000251
Italians_North	0.001516	0.001084	0.000592	0.00044	0.00047	0.000354	0.000316	0.000472	0.000264	0.000283	0.000453	0.000385	0.000256	0.000282	0.000278	0.000303	0.000274	0.00026	0.000299	0.000326	0.000304	0.000277	0.000242	0.000457	0.000321	0.000271	0.000294	0.000272	0	0.000261	0.000234	0.000252	0.000282	0.000266	0.000313	0.000331	0.000307	0.000311	0.000388	0.000256	0.000319	0.000263	0.000251	0.000237	0.000244	0.00025	0.000259	0.00024	0.000249
Italians_Tuscany	0.001535	0.001084	0.000599	0.000396	0.000453	0.00032	0.000298	0.000429	0.00024	0.00026	0.000387	0.000351	0.000203	0.000252	0.000236	0.000274	0.000236	0.000247	0.000257	0.000344	0.000291	0.000265	0.000239	0.000435	0.000279	0.000266	0.00027	0.000258	0.000261	0	0.000237	0.000237	0.00025	0.000225	0.000248	0.000292	0.000275	0.000315	0.000336	0.000241	0.000308	0.000253	0.000244	0.00023	0.000209	0.000244	0.000235	0.000246	0.000229
Corsicans	0.001545	0.001085	0.000569	0.000392	0.00045	0.000326	0.000303	0.000444	0.000243	0.00025	0.000429	0.000335	0.000224	0.000284	0.00027	0.000281	0.000247	0.000274	0.000289	0.000335	0.000269	0.000268	0.000217	0.000423	0.000281	0.000259	0.000265	0.000251	0.000234	0.000237	0	0.000223	0.000246	0.000238	0.000267	0.000298	0.000281	0.000267	0.000371	0.000236	0.000314	0.00024	0.000236	0.00021	0.000213	0.00024	0.000222	0.000236	0.000239
Sardinians	0.001531	0.001053	0.000555	0.00041	0.000463	0.000353	0.00031	0.000438	0.000257	0.000282	0.000431	0.000362	0.000261	0.000292	0.000287	0.000322	0.000302	0.0003	0.000326	0.000407	0.000328	0.000306	0.000248	0.000457	0.000299	0.000268	0.000273	0.000275	0.000252	0.000237	0.000223	0	0.000274	0.000233	0.000271	0.000309	0.000297	0.00029	0.000365	0.000264	0.000328	0.000277	0.000273	0.000255	0.000239	0.000272	0.000248	0.000271	0.000269
Italians_Abruzzo	0.001508	0.00108	0.000582	0.000431	0.000446	0.000329	0.000325	0.000443	0.000252	0.000273	0.000409	0.000362	0.000239	0.000279	0.000278	0.000275	0.000278	0.000274	0.000297	0.000396	0.000336	0.000303	0.000286	0.000468	0.000354	0.000321	0.00033	0.000285	0.000282	0.00025	0.000246	0.000274	0	0.000262	0.00028	0.000316	0.000307	0.00031	0.000387	0.000272	0.000356	0.000289	0.000276	0.000254	0.000273	0.000285	0.000276	0.000276	0.000267
Sicilians	0.001476	0.001029	0.000518	0.000381	0.000418	0.000312	0.000276	0.000411	0.000205	0.000246	0.000403	0.000333	0.000228	0.000271	0.000238	0.000261	0.00023	0.000268	0.000288	0.000386	0.00032	0.000303	0.000256	0.000441	0.000311	0.000302	0.000305	0.000286	0.000266	0.000225	0.000238	0.000233	0.000262	0	0.000252	0.000293	0.000276	0.000281	0.000338	0.000267	0.000319	0.000259	0.000253	0.000232	0.000228	0.000266	0.000242	0.000251	0.000241
Cypriots	0.001504	0.001055	0.000591	0.000388	0.000465	0.00032	0.000267	0.000417	0.000232	0.000237	0.00042	0.000338	0.000231	0.000254	0.000231	0.000274	0.000251	0.00027	0.000278	0.000457	0.000356	0.000322	0.000293	0.000512	0.000375	0.000331	0.000359	0.0003	0.000313	0.000248	0.000267	0.000271	0.00028	0.000252	0	0.00032	0.000288	0.000306	0.00036	0.00028	0.000364	0.000272	0.000294	0.000255	0.000269	0.000331	0.000283	0.000292	0.000265
Greeks_Peloponnese	0.001526	0.001055	0.00059	0.000453	0.00047	0.000374	0.000333	0.000458	0.000278	0.000326	0.000495	0.000395	0.000283	0.000317	0.000301	0.000331	0.000308	0.000319	0.000327	0.000441	0.000391	0.000351	0.000305	0.000487	0.000422	0.000358	0.00037	0.000347	0.000331	0.000292	0.000298	0.000309	0.000316	0.000293	0.00032	0	0.000344	0.000343	0.000406	0.000311	0.000347	0.0003	0.000324	0.00028	0.000288	0.000349	0.000317	0.000296	0.000301
Greeks_Central	0.001549	0.001077	0.00059	0.000438	0.000474	0.00036	0.00033	0.000464	0.000274	0.000283	0.000444	0.000387	0.000252	0.000331	0.000289	0.000326	0.000286	0.000305	0.000327	0.000442	0.000355	0.000336	0.000285	0.000488	0.000376	0.000336	0.000339	0.000315	0.000307	0.000275	0.000281	0.000297	0.000307	0.000276	0.000288	0.000344	0	0.000314	0.000401	0.000296	0.00034	0.000304	0.000307	0.000274	0.000277	0.000323	0.00028	0.000297	0.000301
Greeks_Thessaly	0.001539	0.001135	0.000615	0.000461	0.000495	0.000387	0.000328	0.00047	0.000287	0.000309	0.000476	0.000419	0.000261	0.000339	0.000282	0.000326	0.000318	0.000313	0.000326	0.000372	0.000354	0.000317	0.000277	0.000481	0.00041	0.000337	0.000334	0.000312	0.000311	0.000315	0.000267	0.00029	0.00031	0.000281	0.000306	0.000343	0.000314	0	0.000396	0.0003	0.000344	0.000284	0.00031	0.000245	0.000283	0.00029	0.000297	0.000272	0.000287
Greeks_Macedonia	0.001564	0.001129	0.000645	0.000487	0.000529	0.000426	0.000388	0.000514	0.000325	0.000345	0.00049	0.000429	0.000335	0.000388	0.000343	0.000375	0.000351	0.000388	0.000374	0.000433	0.000398	0.000381	0.000344	0.000556	0.000432	0.000401	0.000402	0.000384	0.000388	0.000336	0.000371	0.000365	0.000387	0.000338	0.00036	0.000406	0.000401	0.000396	0	0.000347	0.000418	0.000359	0.000355	0.000336	0.000329	0.000342	0.000364	0.000346	0.000339
Macedonians	0.001542	0.001071	0.000587	0.000416	0.000464	0.000341	0.000305	0.000462	0.00026	0.000277	0.000432	0.000373	0.000231	0.000304	0.000261	0.000289	0.000254	0.000265	0.00027	0.000333	0.000293	0.000259	0.000238	0.000446	0.000304	0.000285	0.000307	0.000255	0.000256	0.000241	0.000236	0.000264	0.000272	0.000267	0.00028	0.000311	0.000296	0.0003	0.000347	0	0.000305	0.00024	0.000228	0.000212	0.000225	0.000242	0.000225	0.000225	0.000217
Kosovars	0.001523	0.001079	0.000605	0.000464	0.00054	0.000391	0.000375	0.000471	0.000335	0.000329	0.000504	0.000408	0.000302	0.000339	0.000331	0.000349	0.00032	0.00034	0.000347	0.000427	0.000369	0.000355	0.000315	0.000532	0.000411	0.000351	0.000362	0.000354	0.000319	0.000308	0.000314	0.000328	0.000356	0.000319	0.000364	0.000347	0.00034	0.000344	0.000418	0.000305	0	0.000314	0.00031	0.000299	0.000288	0.000321	0.00033	0.000315	0.00031
Montenegrins	0.001511	0.001082	0.000567	0.00047	0.000487	0.000349	0.000315	0.000472	0.000267	0.000281	0.00044	0.000372	0.000231	0.000319	0.000275	0.000286	0.000251	0.00027	0.000286	0.000312	0.000284	0.000255	0.000238	0.000437	0.000333	0.000291	0.000294	0.00027	0.000263	0.000253	0.00024	0.000277	0.000289	0.000259	0.000272	0.0003	0.000304	0.000284	0.000359	0.00024	0.000314	0	0.000231	0.000201	0.000217	0.000241	0.000249	0.000214	0.000223
Bosnians	0.001517	0.001056	0.000561	0.000411	0.000449	0.000334	0.000328	0.00046	0.000255	0.000279	0.00044	0.000361	0.000227	0.000262	0.000258	0.000289	0.000243	0.000264	0.000266	0.000278	0.000252	0.000239	0.000213	0.000414	0.000298	0.000265	0.000279	0.000271	0.000251	0.000244	0.000236	0.000273	0.000276	0.000253	0.000294	0.000324	0.000307	0.00031	0.000355	0.000228	0.00031	0.000231	0	0.000183	0.000204	0.000212	0.000237	0.000192	0.000226
Croats	0.001493	0.001051	0.000565	0.000424	0.000417	0.000329	0.000288	0.000421	0.000234	0.000247	0.000392	0.000351	0.000208	0.00026	0.000229	0.000264	0.000221	0.000229	0.000238	0.000284	0.000244	0.0002	0.000183	0.000385	0.000319	0.000244	0.00028	0.000241	0.000237	0.00023	0.00021	0.000255	0.000254	0.000232	0.000255	0.00028	0.000274	0.000245	0.000336	0.000212	0.000299	0.000201	0.000183	0	0.000178	0.00019	0.000213	0.000171	0.000195
Serbians	0.001505	0.001049	0.000546	0.000403	0.000458	0.000313	0.000282	0.000437	0.000226	0.000245	0.000392	0.000335	0.000211	0.000244	0.000232	0.000251	0.000224	0.000234	0.000238	0.000278	0.000241	0.000231	0.000209	0.000401	0.000297	0.000252	0.000272	0.000255	0.000244	0.000209	0.000213	0.000239	0.000273	0.000228	0.000269	0.000288	0.000277	0.000283	0.000329	0.000225	0.000288	0.000217	0.000204	0.000178	0	0.00021	0.000219	0.000179	0.000189
Slovenians	0.001564	0.001107	0.000629	0.000447	0.000482	0.000372	0.000357	0.000458	0.000281	0.000313	0.000444	0.000387	0.000246	0.0003	0.000305	0.000315	0.000261	0.000272	0.000277	0.000257	0.000249	0.000236	0.000218	0.000423	0.00031	0.000267	0.000276	0.000266	0.00025	0.000244	0.00024	0.000272	0.000285	0.000266	0.000331	0.000349	0.000323	0.00029	0.000342	0.000242	0.000321	0.000241	0.000212	0.00019	0.00021	0	0.000248	0.000197	0.000236
Bulgarians	0.001514	0.001068	0.000575	0.000427	0.000467	0.000337	0.000313	0.000453	0.000254	0.000278	0.000423	0.000363	0.000224	0.000273	0.000245	0.000294	0.000247	0.000261	0.000265	0.000331	0.000281	0.000255	0.000221	0.000436	0.000314	0.00028	0.000289	0.000254	0.000259	0.000235	0.000222	0.000248	0.000276	0.000242	0.000283	0.000317	0.00028	0.000297	0.000364	0.000225	0.00033	0.000249	0.000237	0.000213	0.000219	0.000248	0	0.000216	0.000228
Hungarians	0.001544	0.001089	0.000585	0.000423	0.000441	0.000332	0.000304	0.000433	0.000262	0.000271	0.000403	0.000368	0.000227	0.000274	0.000284	0.000286	0.000237	0.000252	0.000267	0.000269	0.000256	0.000207	0.000193	0.000382	0.00029	0.000241	0.00027	0.000232	0.00024	0.000246	0.000236	0.000271	0.000276	0.000251	0.000292	0.000296	0.000297	0.000272	0.000346	0.000225	0.000315	0.000214	0.000192	0.000171	0.000179	0.000197	0.000216	0	0.000219
Romanians	0.001531	0.001042	0.000567	0.000404	0.000481	0.000321	0.000316	0.000431	0.000245	0.000261	0.000419	0.00036	0.000229	0.00026	0.000249	0.000258	0.00023	0.000259	0.000252	0.000305	0.00026	0.00024	0.000223	0.000429	0.0003	0.000266	0.00029	0.000251	0.000249	0.000229	0.000239	0.000269	0.000267	0.000241	0.000265	0.000301	0.000301	0.000287	0.000339	0.000217	0.00031	0.000223	0.000226	0.000195	0.000189	0.000236	0.000228	0.000219	0
Slovaks	0.001528	0.001088	0.00062	0.00046	0.000479	0.000381	0.000364	0.000466	0.000285	0.000294	0.000449	0.00042	0.000258	0.000302	0.000314	0.000325	0.000268	0.000269	0.000286	0.000261	0.00027	0.000228	0.000236	0.000434	0.000333	0.000269	0.00032	0.000296	0.000301	0.000262	0.000276	0.000323	0.000292	0.000293	0.000311	0.000345	0.000323	0.000312	0.000382	0.000257	0.000337	0.000239	0.000227	0.000197	0.000216	0.000231	0.000254	0.000202	0.00024
Poles	0.001589	0.001128	0.000639	0.000473	0.000501	0.000399	0.000368	0.000497	0.000334	0.000333	0.000509	0.000426	0.000283	0.000321	0.000343	0.000354	0.000281	0.000306	0.000299	0.000308	0.000283	0.000238	0.000254	0.000447	0.000343	0.000283	0.000321	0.000315	0.00031	0.000282	0.000281	0.000333	0.000325	0.000314	0.000361	0.000377	0.000342	0.000319	0.000394	0.00027	0.000357	0.000266	0.00023	0.000211	0.00023	0.000237	0.000274	0.000212	0.000257
Ukranians	0.001562	0.001132	0.000622	0.000464	0.000485	0.000405	0.000382	0.0005	0.000316	0.000337	0.000497	0.000437	0.000285	0.000321	0.000328	0.000321	0.000276	0.000293	0.000298	0.000325	0.000295	0.000281	0.000261	0.000508	0.000345	0.000307	0.000343	0.000311	0.000322	0.000299	0.000308	0.00035	0.000335	0.000323	0.000356	0.000351	0.000354	0.000339	0.000388	0.000269	0.000373	0.000282	0.000247	0.000225	0.000249	0.000253	0.000269	0.000236	0.000262
Belarusians	0.001584	0.001126	0.000663	0.000523	0.000562	0.00047	0.000438	0.000545	0.000381	0.000396	0.000545	0.000491	0.00035	0.000369	0.000404	0.000398	0.000361	0.000355	0.000354	0.000381	0.000349	0.000318	0.000307	0.000508	0.000381	0.00036	0.000372	0.000388	0.000371	0.000361	0.000343	0.000388	0.000412	0.000388	0.000414	0.00043	0.000446	0.000408	0.000472	0.000348	0.000407	0.000336	0.000305	0.000276	0.000308	0.000316	0.000329	0.000278	0.000318
Lithuanians	0.001602	0.00115	0.000732	0.000563	0.000618	0.000491	0.000485	0.000585	0.000426	0.000401	0.000527	0.000486	0.000346	0.000426	0.000425	0.000443	0.000377	0.000378	0.000391	0.00034	0.000342	0.0003	0.000319	0.00053	0.000417	0.000384	0.000387	0.000382	0.000371	0.000365	0.000377	0.000439	0.000425	0.000424	0.000457	0.000419	0.000446	0.000432	0.000497	0.000343	0.00044	0.00035	0.00031	0.000285	0.000289	0.000318	0.00035	0.000282	0.000337
Latvians	0.001688	0.001261	0.000803	0.000647	0.000699	0.000581	0.000551	0.000661	0.000516	0.000513	0.000666	0.000637	0.000465	0.000507	0.000511	0.000543	0.000481	0.000484	0.000483	0.000504	0.000445	0.000419	0.000411	0.000649	0.000502	0.000461	0.000529	0.000462	0.000474	0.00046	0.000461	0.000502	0.000534	0.000496	0.000555	0.000513	0.000501	0.000513	0.000547	0.000459	0.000547	0.000453	0.000409	0.000402	0.000409	0.000429	0.000473	0.000413	0.000448
Estonians	0.00158	0.00113	0.000655	0.00053	0.000555	0.000447	0.000445	0.000565	0.000397	0.00041	0.000532	0.000516	0.00036	0.000405	0.00041	0.000404	0.000361	0.000357	0.000371	0.000333	0.000321	0.000275	0.000305	0.000499	0.000361	0.000334	0.000383	0.000375	0.000371	0.000347	0.000341	0.000421	0.000421	0.000403	0.000434	0.000424	0.000399	0.0004	0.000461	0.000336	0.000416	0.000326	0.000291	0.000267	0.000285	0.00029	0.000347	0.00026	0.000309
Pathan	0.001445	0.001015	0.000546	0.000458	0.00047	0.000357	0.000352	0.000434	0.0003	0.000317	0.000457	0.000418	0.000281	0.000329	0.000313	0.000349	0.000275	0.000333	0.000312	0.000407	0.00037	0.000349	0.00036	0.000559	0.000438	0.000445	0.000416	0.000388	0.000398	0.000387	0.000379	0.000435	0.000361	0.000373	0.000351	0.000418	0.00041	0.000405	0.000443	0.000354	0.000419	0.000386	0.000342	0.000326	0.000324	0.00037	0.000355	0.00035	0.000361
Balochi	0.001376	0.000968	0.000534	0.000451	0.000486	0.000356	0.000344	0.000411	0.000287	0.00032	0.000437	0.00041	0.000278	0.00028	0.000303	0.000322	0.000284	0.000306	0.000286	0.000438	0.000401	0.000383	0.000371	0.000553	0.000444	0.000442	0.000414	0.000387	0.000398	0.000365	0.000381	0.000424	0.000374	0.000368	0.000357	0.000412	0.00042	0.000421	0.000457	0.00037	0.000432	0.000391	0.000365	0.000345	0.000346	0.000374	0.000371	0.00036	0.000356
Brahmins_UP	0.001514	0.001105	0.000638	0.000572	0.000599	0.000507	0.000503	0.000532	0.000449	0.000485	0.000597	0.000571	0.000433	0.00045	0.000486	0.000507	0.000422	0.000458	0.000453	0.000563	0.000546	0.000508	0.000526	0.000669	0.000555	0.000558	0.000571	0.000552	0.000552	0.000523	0.000517	0.000569	0.000551	0.000533	0.000536	0.000563	0.000555	0.000564	0.000629	0.000519	0.00057	0.000529	0.000509	0.000461	0.000485	0.00052	0.000508	0.000513	0.000519
Chamar	0.001496	0.00107	0.000653	0.000667	0.000687	0.000641	0.000683	0.000699	0.000605	0.000658	0.000768	0.000753	0.000602	0.00061	0.00069	0.000689	0.000598	0.000615	0.000657	0.000788	0.000714	0.00071	0.000685	0.000823	0.00074	0.000748	0.00072	0.000718	0.000726	0.000727	0.000691	0.000708	0.00072	0.00071	0.000708	0.000693	0.000727	0.000697	0.000757	0.000703	0.000729	0.000721	0.000658	0.000644	0.000648	0.000693	0.000646	0.000684	0.000716
Kanjars	0.001534	0.001103	0.000722	0.000683	0.000709	0.000658	0.00065	0.000695	0.000612	0.000655	0.000771	0.000742	0.000602	0.000601	0.000642	0.000674	0.000596	0.00063	0.00064	0.000734	0.000689	0.000657	0.000676	0.000798	0.000714	0.000719	0.000708	0.000689	0.000687	0.000656	0.000686	0.000711	0.000706	0.000698	0.000676	0.000688	0.000713	0.000707	0.000754	0.000656	0.000713	0.000678	0.000654	0.000639	0.00063	0.000685	0.000637	0.000637	0.000647
Velmas	0.001475	0.001055	0.000662	0.000674	0.000678	0.000627	0.000635	0.000676	0.000566	0.000604	0.000753	0.000692	0.000555	0.000567	0.000609	0.000668	0.000576	0.000637	0.00062	0.000728	0.000669	0.000643	0.000688	0.000818	0.000752	0.000776	0.000698	0.000709	0.000712	0.000704	0.000705	0.000703	0.000673	0.00069	0.000687	0.0007	0.00074	0.000696	0.000734	0.000658	0.000698	0.000719	0.00065	0.000649	0.000639	0.000684	0.000655	0.000656	0.00067
North_Kannadi	0.001565	0.001153	0.000765	0.000779	0.000781	0.000719	0.000722	0.000741	0.000698	0.000716	0.000846	0.00081	0.000681	0.000684	0.000735	0.000767	0.000688	0.000727	0.000727	0.000868	0.000798	0.000772	0.000805	0.000917	0.000844	0.00083	0.000787	0.000776	0.000784	0.000778	0.000782	0.000803	0.000778	0.000765	0.000783	0.000832	0.000782	0.000809	0.000844	0.000775	0.000823	0.000786	0.000744	0.000761	0.00073	0.000791	0.000743	0.000768	0.000766
Piramalai_Kallars	0.001523	0.001123	0.000715	0.000694	0.000722	0.000676	0.000694	0.000728	0.000647	0.000639	0.0008	0.000758	0.000608	0.000627	0.000684	0.00068	0.000637	0.000667	0.000649	0.000804	0.000738	0.000721	0.000747	0.000864	0.000747	0.000764	0.000753	0.000743	0.00075	0.000751	0.000726	0.000739	0.000735	0.000737	0.000714	0.000742	0.000742	0.000789	0.00079	0.000722	0.000753	0.000733	0.000713	0.000691	0.000696	0.000708	0.000708	0.000701	0.000729
Pulliyar	0.001837	0.001518	0.001294	0.001338	0.001318	0.001361	0.001365	0.001349	0.00133	0.001373	0.001503	0.001482	0.001363	0.001396	0.001427	0.00145	0.001422	0.001419	0.00139	0.001519	0.001435	0.001474	0.001429	0.001597	0.001463	0.001488	0.001447	0.001447	0.001446	0.001435	0.001426	0.001432	0.00144	0.001431	0.001432	0.001456	0.001468	0.00148	0.001513	0.001423	0.001495	0.001453	0.001425	0.001382	0.001418	0.001461	0.001391	0.001399	0.001437
Han	0.001642	0.001333	0.000989	0.001038	0.00101	0.001024	0.001004	0.001015	0.000946	0.001011	0.001136	0.001068	0.000957	0.000957	0.001066	0.001065	0.000942	0.000992	0.000993	0.001094	0.001059	0.001039	0.001033	0.001184	0.001061	0.00107	0.001095	0.001048	0.001062	0.001064	0.001073	0.001089	0.001056	0.00104	0.001092	0.001075	0.001064	0.001052	0.001121	0.001048	0.001098	0.001028	0.001021	0.001024	0.001014	0.001023	0.00107	0.00102	0.001037
Japanese	0.001673	0.001363	0.00102	0.001048	0.001017	0.001027	0.001015	0.001033	0.000968	0.001022	0.001141	0.001079	0.000962	0.000979	0.001075	0.001077	0.000942	0.001026	0.000997	0.001102	0.001048	0.001045	0.001049	0.001183	0.001083	0.001075	0.001112	0.001074	0.001075	0.001069	0.001079	0.001069	0.001059	0.001028	0.001096	0.001086	0.001087	0.001057	0.001143	0.001048	0.001123	0.001026	0.001035	0.001015	0.001025	0.001028	0.00107	0.001026	0.001038
[truncated: 18 more columns]
