# Supplementary material for: Genome-wide analysis of Corsican population reveals a close affinity with Northern and Central Italy
Source: Sci Rep. 2019 Sep 19;9:13581. doi: 10.1038/s41598-019-49901-8 (PMC6753063; doi:10.1038/s41598-019-49901-8)
Supplement: Supplementary file 4 — Supplementary Table S3 [file 41598_2019_49901_MOESM4_ESM.xlsx]

## Sheet: fineSTRUCTURE clusters
Table S3. Inferred clusters by the ChromoPainter/fineSTRUCTURE analysis.
Cluster composition*	Cluster name	Macrogroup Ancestry
2Balochi	Balochi1	South Asia
1Pathan;1Balochi	Pathan_Balochi	South Asia
7Balochi	Balochi2	South Asia
12Pathan;1Balochi	Pathan	South Asia
1Balochi;7BrahminsUP;2Pathan	Brahmins	South Asia
1BrahminsUP;2NorthKannadi;1Chamar;2Kanjars;1Velmas	NorthKannadi1	South Asia
6Kanjars	Kanjars	South Asia
8Chamar	Chamar	South Asia
2Velmas	Velmas1	South Asia
7Velmas	Velmas2	South Asia
8PiramalaiKallars	PiramalaiKallars	South Asia
5Pulliyar	Pulliyar	South Asia
1Chamar;2NorthKannadi	NorthKannadi2	South Asia
4NorthKannadi	NorthKannadi3	South Asia
15Han	Han	East Asia
15Japanese	Japanese	East Asia
1Moroccans	Moroccans1	North Africa
1Jordanians	Jordanians1	North Africa
1Yemenese	Yemenese1	North Africa
1Mozabites;1Moroccans	Mozabite_Moroccans	North Africa
1Moroccans	Moroccans2	North Africa
1Saudis;1Yemenese	Saudi_Yemenese	North Africa
1Ethiopians;1Egyptans	Ethiopians_Egyptians	North Africa
11Ethiopians	Ethiopians1	North Africa
2Ethiopians	Ethiopians2	North Africa
5Ethiopians	Ethiopians3	North Africa
1Mozabites	Mozabites1	North Africa
3Mozabites	Mozabites2	North Africa
16Mozabites	Mozabites3	North Africa
2Mozabites	Mozabites4	North Africa
3Mozabites	Mozabites5	North Africa
5Moroccans	Moroccans3	North Africa
2Moroccans;1Mozabites	Moroccans4	North Africa
5San	San	Sub-Saharan Africa
21Yorubas	Yoruba	Sub-Saharan Africa
1Balochi	Balochi3	Arab Peninsula/Levant
2Balochi	Balochi4	Arab Peninsula/Levant
1Egyptans	Egyptians1	Arab Peninsula/Levant
4Yemenese	Yemenese2	Arab Peninsula/Levant
5Egyptans	Egyptians2	Arab Peninsula/Levant
5Egyptans	Egyptians3	Arab Peninsula/Levant
7Saudis	Saudis1	Arab Peninsula/Levant
5Saudis	Saudis2	Arab Peninsula/Levant
5Syrians	Syrians1	Arab Peninsula/Levant
5Saudis;2Yemenese	Saudis3	Arab Peninsula/Levant
2Lebanese;1Syrians;6Jordanians;1Saudis	Jordanians2	Arab Peninsula/Levant
13Jordanians;2Syrians	Jordanians3	Arab Peninsula/Levant
1Corsicans	Corsicans1	Southern Europe
10Portuguese;6Spaniards	Iberia1	Southern Europe
12Corsicans	Corsicans2	Southern Europe
10ItaliansPiedmont;14ItaliansTuscany;1FrenchProvence;1Corsicans;12ItaliansNorth	NorthCentralItaly	Southern Europe
13Sicilians;1ItaliansPiedmont	Sicilians	Southern Europe
4GreeksCentral;11ItaliansAbruzzo;1GreeksPeloponese;2GreeksMacedonia	ItaliansAbruzzo_Greeks	Southern Europe
15Sardinians	Sardinians1	Southern Europe
13Sardinians	Sardinians2	Southern Europe
1Bosnians;1GreeksPeloponese	Bosnian_Greek	Balkans
6GreeksCentral;10GreeksThessaly;7GreeksPeloponese;1Macedonians;1GreeksMacedonia	Greeks	Balkans
3Serbians;12Macedonians;14Romanians;13Bulgarians;3GreeksMacedonia;1Bosnians	Balkan2	Balkans
12Montenegrins;1Serbians	Montenegrins	Balkans
9Kosovars;1Croats	Kosovars	Balkans
12Bosnians;11Croats;1Macedonians;14Serbians;2Montenegrins;2Slovenians	Balkan1	Balkans
14Slovaks;13Slovenians;8Croats;19Hungarians;2Germans;2Ukranians;1Bosnians	CentralEastEurope	Balkans
12Swedes;1Germans	Swedes	North and West Europe
6Orcadians	Orcadians1	North and West Europe
9Orcadians	Orcadians2	North and West Europe
6Spaniards;2FrenchProvence;2French;1Corsicans	Iberia2	North and West Europe
4Germans;13French;1Corsicans;2FrenchProvence	French	North and West Europe
15FrenchBasques	FrenchBasques	North and West Europe
10Ukranians;1Lithuanians;11Poles;8Belarusians;1Slovaks;2Germans	EasternEurope	Central and East Europe
10Estonians;1Germans;1Poles	Estonians	Central and East Europe
3Germans;1Poles	Germans	Central and East Europe
9Lithuanians;1Belarusians;6Latvians;1Poles	Baltics	Central and East Europe
5Adygei;1Turks;1Balkars	Adygei1	Caucasus/Anatolia
10Adygei	Adygei2	Caucasus/Anatolia
16Balkars	Balkars	Caucasus/Anatolia
2Balkars;2Adygei	Balkars_Adygei	Caucasus/Anatolia
16Georgians	Georgians	Caucasus/Anatolia
17Turks	Turks	Caucasus/Anatolia
16Azeris;1Turks	Azeris	Caucasus/Anatolia
18Lezgins	Lezgins	Caucasus/Anatolia
2Lebanese;1Syrians	Lebanese	Levant
6Syrians;3Lebanese;2Druze;1Saudis	Syrians_Lebanese	Levant
10Druze	Druze	Levant
12Cypriots	Cypriots	Levant
1GreeksMacedonia;16Armenians;1Syrians	Armenians	Levant
* Indicated are population name and number of individuals from this population
