# Supplementary material for: Genome-wide analysis of Corsican population reveals a close affinity with Northern and Central Italy
Source: Sci Rep. 2019 Sep 19;9:13581. doi: 10.1038/s41598-019-49901-8 (PMC6753063; doi:10.1038/s41598-019-49901-8)
Supplement: Supplementary file 5 — Supplementary Table S4 [file 41598_2019_49901_MOESM5_ESM.xlsx]

## Sheet: GTresults
Table S4. Summary of the GLOBETROTTER results for “full” (light blue) and “non-local” (light green) analysis.
Region	Cluster name	Cluster composition on fineSTRUCTURE tree	result	gen.1date	95%CI, 1date (generations)	proportion.source1	bestmatch.event1.source1	bestmatch.event1.source2	proportion.event2.source1	bestmatch.event2.source1	bestmatch.event2.source2	gen.2date	95%CI, 2date (generations)	proportion.date2.source1	bestmatch.date2.source1	bestmatch.date2.source2	1date(1950-gen.1date*28)	95%CI, 1date (years CE)	2date(1950-gen.1date*28)	95%CI, 2date (years CE)	p-value.date1	p-value.date2
Northwest	FrenchBasques	15FrenchBasques	one-date	29.2586	51 - 22	0.03	10Ukranians;1Lithuanians;11Poles;8Belarusians;1Slovaks;2Germans	6Spaniards;2FrenchProvence;2French;1Corsicans									1072	406 - 1278			p < 0.01
Northwest	FrenchBasques	15FrenchBasques	curves/bootstraps	1	1135 - 1	0.01	6Orcadians	6Spaniards;2FrenchProvence;2French;1Corsicans									1920	32086 BCE - 1920			p > 0.01
Northwest	French	4Germans;13French;1Corsicans;2FrenchProvence	multiple-dates	2.89289	1 - 5	0.01	1Saudis;1Yemenese	6Spaniards;2FrenchProvence;2French;1Corsicans				48.4459	62 - 30	0.35	13Sicilians;1ItaliansPiedmont	12Swedes;1Germans	1863	1795 - 1920	497	76 - 1050	p > 0.01	p < 0.01
Northwest	French	4Germans;13French;1Corsicans;2FrenchProvence	one-date	32.327	46 - 18	0.09	2Lebanese;1Syrians;6Jordanians;1Saudis	12Swedes;1Germans									980	572 - 1400			p < 0.01
Northwest	Iberia2	6Spaniards;2FrenchProvence;2French;1Corsicans	one-date-multiway	43.4414	56 - 32	0.17	15FrenchBasques	4Germans;13French;1Corsicans;2FrenchProvence	0.21	10Portugese;6Spaniards	4Germans;13French;1Corsicans;2FrenchProvence						647	283 - 985			p < 0.01
Northwest	Iberia2	6Spaniards;2FrenchProvence;2French;1Corsicans	one-date-multiway	39.6996	57 - 28	0.2	15FrenchBasques	4Germans;13French;1Corsicans;2FrenchProvence	0.23	6Syrians;3Lebanese;2Druze;1Saudis	4Germans;13French;1Corsicans;2FrenchProvence						759	232 - 1112			p < 0.01
Northwest	Orcadians2	9Orcadians	curves/bootstraps	1	6 - 1	0.44	6Orcadians	4Germans;13French;1Corsicans;2FrenchProvence									1920	1783 - 1920			p > 0.01
Northwest	Orcadians2	9Orcadians	curves/bootstraps	1	11 - 1	0.44	6Orcadians	4Germans;13French;1Corsicans;2FrenchProvence									1920	1620 - 1920			p > 0.01
Northwest	Orcadians1	6Orcadians	curves/bootstraps	20.1415	35 - 5	0.31	4Germans;13French;1Corsicans;2FrenchProvence	12Swedes;1Germans									1346	911 - 1812			p > 0.01
Northwest	Orcadians1	6Orcadians	curves/bootstraps	21.7899	40 - 2	0.33	4Germans;13French;1Corsicans;2FrenchProvence	12Swedes;1Germans									1296	758 - 1878			p > 0.01
Northwest	Swedes	12Swedes;1Germans	curves/bootstraps	53.7744	83 - 21	0.42	10ItaliansPiedmont;14ItaliansTuscany;1FrenchProvence;1Corsicans;12ItaliansNorth	10Estonians;1Germans;1Poles									337	529 BCE - 1327			p < 0.01
Northwest	Swedes	12Swedes;1Germans	curves/bootstraps	45.9192	71 - 15	0.35	4Germans;13French;1Corsicans;2FrenchProvence	3Germans;1Poles									572	193 BCE - 1502			p < 0.01
Southeast	CentralEastEurope	14Slovaks;13Slovenians;8Croats;19Hungarians;2Germans;2Ukranians;1Bosnians	one-date	27.9659	31 - 25	0.28	13Sicilians;1ItaliansPiedmont	10Ukranians;1Lithuanians;11Poles;8Belarusians;1Slovaks;2Germans									1111	1017 - 1200			p < 0.01
Southeast	CentralEastEurope	14Slovaks;13Slovenians;8Croats;19Hungarians;2Germans;2Ukranians;1Bosnians	one-date	27.1958	30 - 24	0.27	6Syrians;3Lebanese;2Druze;1Saudis	10Ukranians;1Lithuanians;11Poles;8Belarusians;1Slovaks;2Germans									1134	1046 - 1220			p < 0.01
Southeast	Balkan1	12Bosnians;11Croats;1Macedonians;14Serbians;2Montenegrins;2Slovenians	one-date	30.2718	33 - 26	0.39	6GreeksCentral;10GreeksThessaly;7GreeksPeloponese;1Macedonians;1GreeksMacedonia	10Ukranians;1Lithuanians;11Poles;8Belarusians;1Slovaks;2Germans									1042	945 - 1163			p < 0.01
Southeast	Balkan1	12Bosnians;11Croats;1Macedonians;14Serbians;2Montenegrins;2Slovenians	one-date	29.9399	33 - 26	0.39	6GreeksCentral;10GreeksThessaly;7GreeksPeloponese;1Macedonians;1GreeksMacedonia	10Ukranians;1Lithuanians;11Poles;8Belarusians;1Slovaks;2Germans									1052	947 - 1156			p < 0.01
Southeast	Kosovars	9Kosovars;1Croats	one-date	19.4559	26 - 11	0.41	6GreeksCentral;10GreeksThessaly;7GreeksPeloponese;1Macedonians;1GreeksMacedonia	12Montenegrins;1Serbians									1366	1182 - 1624			p < 0.01
Southeast	Kosovars	9Kosovars;1Croats	one-date	20.257	29 - 12	0.41	6GreeksCentral;10GreeksThessaly;7GreeksPeloponese;1Macedonians;1GreeksMacedonia	12Montenegrins;1Serbians									1342	1080 - 1602			p < 0.01
Southeast	Montenegrins	12Montenegrins;1Serbians	one-date	29.3521	36 - 25	0.27	9Lithuanians;1Belarusians;6Latvians;1Poles	9Kosovars;1Croats									1069	870 - 1199			p < 0.01
Southeast	Montenegrins	12Montenegrins;1Serbians	one-date	29.3521	35 - 24	0.27	9Lithuanians;1Belarusians;6Latvians;1Poles	9Kosovars;1Croats									1069	897 - 1224			p < 0.01
Southeast	Balkan2	3Serbians;12Macedonians;14Romanians;13Bulgarians;3GreeksMacedonia;1Bosnians	one-date	30.3431	33 - 26	0.42	4GreeksCentral;11ItaliansAbruzzo;1GreeksPeloponese;2GreeksMacedonia	10Ukranians;1Lithuanians;11Poles;8Belarusians;1Slovaks;2Germans									1040	949 - 1159			p < 0.01
Southeast	Balkan2	3Serbians;12Macedonians;14Romanians;13Bulgarians;3GreeksMacedonia;1Bosnians	one-date	30.248	33 - 27	0.42	1GreeksMacedonia;16Armenians;1Syrians	10Ukranians;1Lithuanians;11Poles;8Belarusians;1Slovaks;2Germans									1043	947 - 1132			p < 0.01
Southeast	Greeks	6GreeksCentral;10GreeksThessaly;7GreeksPeloponese;1Macedonians;1GreeksMacedonia	one-date-multiway	31.0132	36 - 26	0.47	3Serbians;12Macedonians;14Romanians;13Bulgarians;3GreeksMacedonia;1Bosnians	4GreeksCentral;11ItaliansAbruzzo;1GreeksPeloponese;2GreeksMacedonia	0.49	14Slovaks;13Slovenians;8Croats;19Hungarians;2Germans;2Ukranians;1Bosnians	9Kosovars;1Croats						1020	877 - 1173			p < 0.01
Southeast	Greeks	6GreeksCentral;10GreeksThessaly;7GreeksPeloponese;1Macedonians;1GreeksMacedonia	one-date-multiway	31.0132	37 - 24	0.47	3Serbians;12Macedonians;14Romanians;13Bulgarians;3GreeksMacedonia;1Bosnians	6Syrians;3Lebanese;2Druze;1Saudis	0.48	14Slovaks;13Slovenians;8Croats;19Hungarians;2Germans;2Ukranians;1Bosnians	9Kosovars;1Croats						1020	834 - 1220			p < 0.01
Southwest	Sardinians2	13Sardinians	multiple-dates	1.42029	1 - 6	0.35	10ItaliansPiedmont;14ItaliansTuscany;1FrenchProvence;1Corsicans;12ItaliansNorth	15Sardinians				51.2641	62 - 38	0.34	13Sicilians;1ItaliansPiedmont	15Sardinians	1907	1761 - 1920	412	91 - 811	p > 0.01	p < 0.01
Southwest	Sardinians2	13Sardinians	one-date	59.5418	74 - 50	0.2	5EgyptansB	6Spaniards;2FrenchProvence;2French;1Corsicans									164	275 BCE - 450			p < 0.01
Southwest	Sardinians1	15Sardinians	one-date	31.6423	41 - 21	0.41	10ItaliansPiedmont;14ItaliansTuscany;1FrenchProvence;1Corsicans;12ItaliansNorth	13Sardinians									1001	717 - 1325			p < 0.01
Southwest	Sardinians1	15Sardinians	one-date-multiway	44.9818	62 - 33	0.18	5EgyptansB	6Spaniards;2FrenchProvence;2French;1Corsicans	0.38	12Cypriots	6Spaniards;2FrenchProvence;2French;1Corsicans						601	104 - 959			p < 0.01
Southwest	ItaliansAbruzzo_Greeks	4GreeksCentral;11ItaliansAbruzzo;1GreeksPeloponese;2GreeksMacedonia	one-date	32.2287	38 - 26	0.32	6Syrians;3Lebanese;2Druze;1Saudis	4Germans;13French;1Corsicans;2FrenchProvence									983	798 - 1179			p < 0.01
Southwest	ItaliansAbruzzo_Greeks	4GreeksCentral;11ItaliansAbruzzo;1GreeksPeloponese;2GreeksMacedonia	one-date	33.069	40 - 27	0.35	6Syrians;3Lebanese;2Druze;1Saudis	4Germans;13French;1Corsicans;2FrenchProvence									958	746 - 1152			p < 0.01
Southwest	Sicilians	13Sicilians;1ItaliansPiedmont	one-date	41.6364	46 - 38	0.04	1MoroccansA	4GreeksCentral;11ItaliansAbruzzo;1GreeksPeloponese;2GreeksMacedonia									701	571 - 824			p < 0.01
Southwest	Sicilians	13Sicilians;1ItaliansPiedmont	one-date-multiway	41.5244	47 - 37	0.07	11Ethiopians	4Germans;13French;1Corsicans;2FrenchProvence	0.49	1GreeksMacedonia;16Armenians;1Syrians	4Germans;13French;1Corsicans;2FrenchProvence						704	529 - 838			p < 0.01
Southwest	NorthCentralItaly	10ItaliansPiedmont;14ItaliansTuscany;1FrenchProvence;1Corsicans;12ItaliansNorth	one-date	39.5904	47 - 33	0.25	6Syrians;3Lebanese;2Druze;1Saudis	4Germans;13French;1Corsicans;2FrenchProvence									762	549 - 948			p < 0.01
Southwest	NorthCentralItaly	10ItaliansPiedmont;14ItaliansTuscany;1FrenchProvence;1Corsicans;12ItaliansNorth	one-date	39.1007	46 - 32	0.26	6Syrians;3Lebanese;2Druze;1Saudis	4Germans;13French;1Corsicans;2FrenchProvence									777	563 - 991			p < 0.01
Southwest	Corsicans2	12Corsicans	one-date-multiway	51.0857	68 - 31	0.2	15Sardinians	10ItaliansPiedmont;14ItaliansTuscany;1FrenchProvence;1Corsicans;12ItaliansNorth	0.41	4Germans;13French;1Corsicans;2FrenchProvence	13Sicilians;1ItaliansPiedmont						417	76 BCE - 1019			p < 0.01
Southwest	Corsicans2	12Corsicans	one-date-multiway	59.5418	76 - 38	0.29	6Syrians;3Lebanese;2Druze;1Saudis	4Germans;13French;1Corsicans;2FrenchProvence	0.42	6Spaniards;2FrenchProvence;2French;1Corsicans	17Turks						164	337 BCE - 812			p < 0.01
Southwest	Iberia1	10Portugese;6Spaniards	one-date	42.5303	51 - 35	0.1	2Moroccans;1Mozabites	6Spaniards;2FrenchProvence;2French;1Corsicans									674	421 - 902			p < 0.01
Southwest	Iberia1	10Portugese;6Spaniards	one-date	42.4549	50 - 34	0.08	1MoroccansB	6Spaniards;2FrenchProvence;2French;1Corsicans									676	449 - 931			p < 0.01
		full
		non-local

## Sheet: GTresults_Legend
Legend	Details
Region	Geographic region for the analyzed population
Cluster name	Name of the cluster
Cluster composition on fineSTRUCTURE tree	Composition of the cluster
result	Type of admixture inferred by GlobeTrotter
gen.1date	Date of admixture for admixture time 1
95%CI, 1date (generations)	95% confidence interval of time of admixture for event 1
proportion.source1	proportion of the Source 1 (minor) for event 1
bestmatch.event1.source1	closest population to the inferred Source 1 (minor) for Event 1
bestmatch.event1.source2	closest population to the inferred Source 2 (major) for Event 1
proportion.event2.source1	proportion of the Source 1 (minor) for event 2
bestmatch.event2.source1	closest population to the inferred Source 1 (minor) for Event 2
bestmatch.event2.source2	closest population to the inferred Source 2 (major) for Event 2
gen.2date	Date of admixture for admixture time 2
95%CI, 2date (generations)	95% confidence interval of time of admixture for time 2
proportion.date2.source1	proportion of the Source 1 (minor) for time 2
bestmatch.date2.source1	closest population to the inferred Source 1 (minor) for time 2
bestmatch.date2.source2	closest population to the inferred Source 2 (major) for time2
1date(1950-gen.1date*28)	Time in years CE for date 1
95%CI, 1date (years CE)	Confidence interval in Years CE for date 1
2date(1950-gen.1date*28)	Time in years CE for date 2
95%CI, 2date (years CE)	Confidence interval in Years CE for date 2
p-value.date1	p-value for the date 1
p-value.date2	p-value for the date 2
