# Supplementary material for: Genome-wide analysis of Corsican population reveals a close affinity with Northern and Central Italy
Source: Sci Rep. 2019 Sep 19;9:13581. doi: 10.1038/s41598-019-49901-8 (PMC6753063; doi:10.1038/s41598-019-49901-8)
Supplement: Supplementary file 6 — Supplementary Table S5 [file 41598_2019_49901_MOESM6_ESM.xlsx]

## Sheet: allqpADMOut4Sources
Table S5. qpAdm results. List of supported four-population scenario for all the analysed populations.
Target	Source1	Source2	Source3	Source4	Prop1	Prop2	Prop3	Prop4	std1	std2	std3	std4	feasible	P-value
Adygei	Anatolia_BA	EHG	Iran_N	Europe_LNBA	0.405	0.017	0.3	0.278	1.08	0.127	0.689	0.522	Yes	0.0390629
Adygei	Anatolia_BA	Iran_N	CHG	Europe_LNBA	0.358	0.136	0.184	0.321	0.183	0.214	0.208	0.102	Yes	0.444472
Adygei	Anatolia_BA	Steppe_EMBA	Iran_N	Europe_LNBA	0.654	0.122	0.104	0.12	0.468	0.133	0.354	0.25	Yes	0.0994634
Adygei	Anatolia_BA	Steppe_EMBA	WHG	Iran_N	0.79	0.172	0.013	0.025	0.203	0.054	0.031	0.214	Yes	0.0913527
Adygei	Anatolia_BA	WHG	CHG	Europe_LNBA	0.42	0.085	0.429	0.067	0.197	0.088	0.144	0.21	Yes	0.53415
Adygei	Anatolia_BA	WHG	EHG	Iran_N	0.816	0.027	0.072	0.085	0.215	0.028	0.028	0.217	Yes	0.024598
Adygei	Anatolia_BA	WHG	Yorubas	CHG	0.44	0.11	-0.001	0.45	0.208	0.052	0.02	0.16	Yes	0.522461
Adygei	Anatolia_BA	Yorubas	CHG	Europe_LNBA	0.376	0.005	0.364	0.255	0.164	0.018	0.09	0.094	Yes	0.403173
Adygei	Anatolia_N	EHG	Iran_N	Europe_LNBA	0.195	0.004	0.472	0.329	0.096	0.051	0.067	0.139	Yes	0.0502266
Adygei	Anatolia_N	EHG	Iran_N	Europe_MNChL	0.194	0.098	0.554	0.154	0.107	0.031	0.075	0.072	Yes	0.030691
Adygei	Anatolia_N	EHG	Levant_N	CHG	0.042	0.091	0.256	0.611	0.263	0.062	0.195	0.106	Yes	0.0254902
Adygei	Anatolia_N	Iran_N	CHG	Europe_LNBA	0.226	0.252	0.155	0.367	0.059	0.132	0.157	0.069	Yes	0.603411
Adygei	Anatolia_N	Levant_N	CHG	Europe_LNBA	0.066	0.128	0.483	0.323	0.176	0.124	0.071	0.077	Yes	0.539412
Adygei	Anatolia_N	Steppe_EMBA	Iran_N	Europe_LNBA	0.18	0.006	0.462	0.351	0.105	0.11	0.075	0.161	Yes	0.0729412
Adygei	Anatolia_N	Steppe_EMBA	Iran_N	Europe_MNChL	0.221	0.198	0.457	0.123	0.101	0.042	0.077	0.067	Yes	0.0308052
Adygei	Anatolia_N	Steppe_EMBA	Iran_N	Levant_N	0.251	0.268	0.435	0.045	0.268	0.047	0.111	0.157	Yes	0.0396178
Adygei	Anatolia_N	Steppe_EMBA	Levant_N	CHG	0.103	0.194	0.209	0.494	0.206	0.074	0.154	0.101	Yes	0.0835258
Adygei	Anatolia_N	Steppe_EMBA	Yorubas	CHG	0.393	0.105	0.003	0.499	0.076	0.071	0.02	0.115	Yes	0.0117486
Adygei	Anatolia_N	WHG	CHG	Europe_LNBA	0.278	0.105	0.543	0.075	0.09	0.113	0.131	0.255	Yes	0.410607
Adygei	Anatolia_N	WHG	Yorubas	CHG	0.284	0.137	0.008	0.571	0.088	0.039	0.022	0.071	Yes	0.414846
Adygei	Anatolia_N	Yorubas	CHG	Europe_LNBA	0.249	0.013	0.435	0.303	0.074	0.018	0.06	0.07	Yes	0.322828
Adygei	Anatolia_N	Yorubas	Levant_N	CHG	0.012	0	0.257	0.731	0.363	0.03	0.27	0.127	Yes	0.0157021
Adygei	EHG	CHG	Europe_EN	Europe_LNBA	0.006	0.483	0.28	0.23	0.051	0.059	0.088	0.131	Yes	0.944848
Adygei	EHG	CHG	Europe_EN	Europe_MNChL	0.028	0.586	0.043	0.343	0.05	0.077	0.246	0.221	Yes	0.964717
Adygei	EHG	CHG	Europe_LNBA	Europe_MNChL	0.013	0.58	0.06	0.347	0.058	0.076	0.207	0.125	Yes	0.967247
Adygei	EHG	Iran_N	CHG	Europe_MNChL	0.032	0.11	0.523	0.334	0.041	0.151	0.14	0.061	Yes	0.988097
Adygei	EHG	Levant_N	CHG	Europe_MNChL	0.033	0.029	0.585	0.353	0.056	0.109	0.081	0.099	Yes	0.938678
Adygei	EHG	Minoan_Lasithi	Yorubas	CHG	0.08	0.464	0.024	0.432	0.048	0.063	0.021	0.084	Yes	0.280628
Adygei	EHG	Mycenaean	Yorubas	CHG	0.256	0.335	0.034	0.375	0.146	0.111	0.029	0.122	Yes	0.17524
Adygei	EHG	Yorubas	CHG	Europe_EN	0.07	0.024	0.5	0.406	0.043	0.021	0.064	0.046	Yes	0.800461
Adygei	EHG	Yorubas	CHG	Europe_MNChL	0.031	0.022	0.568	0.379	0.044	0.023	0.06	0.045	Yes	0.993115
Adygei	EHG	Yorubas	Levant_N	CHG	0.103	0.012	0.306	0.579	0.069	0.026	0.068	0.116	Yes	0.0260777
Adygei	Levant_N	CHG	Europe_LNBA	Europe_MNChL	0.006	0.585	0.086	0.323	0.101	0.096	0.155	0.146	Yes	0.970516
Adygei	Minoan_Lasithi	Levant_N	CHG	Europe_LNBA	0.059	0.133	0.474	0.334	263.188	145.813	78.228	39.148	Yes	0.572217
Adygei	Minoan_Lasithi	Yorubas	CHG	Europe_LNBA	0.302	0.012	0.385	0.301	0.107	0.016	0.069	0.073	Yes	0.397986
Adygei	Mycenaean	Yorubas	CHG	Europe_LNBA	0.011	0.027	0.435	0.527	0.151	0.029	0.097	0.114	Yes	0.382381
Adygei	Steppe_EMBA	EHG	CHG	Europe_EN	0.076	0.05	0.476	0.399	0.092	0.045	0.072	0.048	Yes	0.851546
Adygei	Steppe_EMBA	EHG	CHG	Europe_MNChL	0.023	0.019	0.581	0.376	0.109	0.052	0.078	0.052	Yes	0.968891
Adygei	Steppe_EMBA	EHG	Levant_N	CHG	0.178	0.036	0.292	0.494	0.147	0.072	0.057	0.133	Yes	0.0432913
Adygei	Steppe_EMBA	EHG	Minoan_Lasithi	CHG	0.069	0.079	0.467	0.385	0.103	0.047	0.061	0.088	Yes	0.521853
Adygei	Steppe_EMBA	Levant_N	CHG	Europe_MNChL	0.069	0.041	0.557	0.332	0.111	0.112	0.113	0.115	Yes	0.971163
Adygei	Steppe_EMBA	Minoan_Lasithi	CHG	Europe_MNChL	0.046	0.018	0.571	0.364	0.103	0.186	0.123	0.158	Yes	0.989779
Adygei	Steppe_EMBA	Minoan_Lasithi	Yorubas	CHG	0.201	0.419	0.022	0.357	0.078	0.054	0.018	0.098	Yes	0.385782
Adygei	Steppe_EMBA	Mycenaean	Yorubas	CHG	0.576	0.21	0.021	0.192	0.119	0.065	0.016	0.091	Yes	0.192756
Adygei	Steppe_EMBA	WHG	CHG	Europe_EN	0.04	0.078	0.553	0.329	0.099	0.053	0.094	0.066	Yes	0.984433
Adygei	Steppe_EMBA	WHG	Iran_N	Mycenaean	0.255	0.027	0.645	0.074	0.155	0.076	0.176	0.087	Yes	0.0327325
Adygei	Steppe_EMBA	WHG	Minoan_Lasithi	CHG	0.038	0.12	0.331	0.51	0.104	0.05	0.072	0.106	Yes	0.978427
Adygei	Steppe_EMBA	WHG	Mycenaean	CHG	0.296	0.27	0.137	0.297	0.192	0.122	0.066	0.099	Yes	0.802762
Adygei	Steppe_EMBA	Yorubas	CHG	Europe_EN	0.154	0.024	0.442	0.38	0.067	0.018	0.072	0.043	Yes	0.925442
Adygei	Steppe_EMBA	Yorubas	CHG	Europe_MNChL	0.062	0.022	0.547	0.369	0.079	0.022	0.076	0.048	Yes	0.997727
Adygei	Steppe_EMBA	Yorubas	Levant_N	CHG	0.242	0.015	0.289	0.455	0.101	0.021	0.052	0.13	Yes	0.0760418
Adygei	WHG	CHG	Europe_EN	Europe_LNBA	0.067	0.501	0.287	0.145	0.152	0.059	0.07	0.171	Yes	0.964528
Adygei	WHG	EHG	CHG	Europe_EN	0.127	0.032	0.512	0.329	0.124	0.055	0.058	0.096	Yes	0.904544
Adygei	WHG	EHG	Minoan_Lasithi	CHG	0.2	0.031	0.331	0.438	0.11	0.053	0.102	0.067	Yes	0.867473
Adygei	WHG	Iran_N	CHG	Europe_EN	0.157	0.062	0.506	0.276	0.091	0.152	0.139	0.079	Yes	0.911286
Adygei	WHG	Iran_N	Levant_N	CHG	0.305	0.105	0.134	0.455	0.076	0.143	0.058	0.134	Yes	0.882778
Adygei	WHG	Iran_N	Minoan_Lasithi	CHG	0.211	0.016	0.277	0.497	0.088	0.154	0.083	0.136	Yes	0.908503
Adygei	WHG	Levant_N	CHG	Europe_EN	0.262	0.077	0.53	0.131	0.192	0.199	0.058	0.364	Yes	0.909309
Adygei	WHG	Levant_N	CHG	Europe_MNChL	0.048	0.013	0.608	0.331	0.416	0.198	0.131	0.48	Yes	0.954783
Adygei	WHG	Minoan_Lasithi	CHG	Europe_LNBA	0.084	0.275	0.425	0.216	0.14	0.066	0.057	0.155	Yes	0.978092
Adygei	WHG	Minoan_Lasithi	Yorubas	CHG	0.254	0.278	0.012	0.456	0.069	0.072	0.019	0.059	Yes	0.90204
Adygei	WHG	Mycenaean	Yorubas	CHG	0.626	0.092	0.006	0.276	0.109	0.076	0.018	0.073	Yes	0.30709
Adygei	WHG	Yorubas	CHG	Europe_EN	0.179	0.016	0.514	0.291	0.081	0.02	0.056	0.07	Yes	0.95905
Adygei	WHG	Yorubas	CHG	Europe_LNBA	0.26	0.013	0.588	0.139	0.212	0.024	0.081	0.245	Yes	0.0479808
Adygei	WHG	Yorubas	Levant_N	CHG	0.331	0.016	0.133	0.52	0.066	0.021	0.064	0.059	Yes	0.936565
Adygei	Yorubas	CHG	Europe_EN	Europe_LNBA	0.03	0.467	0.284	0.219	0.028	0.058	0.064	0.081	Yes	0.990027
Adygei	Yorubas	CHG	Europe_LNBA	Europe_MNChL	0.028	0.56	0.077	0.335	0.032	0.072	0.126	0.088	Yes	0.995045
Adygei	Yorubas	Levant_N	CHG	Europe_LNBA	0.032	0.152	0.473	0.343	0.031	0.057	0.064	0.07	Yes	0.63697
Armenians	Anatolia_BA	EHG	Iran_N	Europe_LNBA	0.853	0.009	0.037	0.1	0.256	0.061	0.17	0.168	Yes	0.125343
Armenians	Anatolia_BA	WHG	EHG	Iran_N	0.949	0.012	0.035	0.003	0.145	0.029	0.033	0.154	Yes	0.115178
Armenians	Anatolia_N	Iran_N	CHG	Europe_MNChL	0.196	0.127	0.343	0.334	0.164	0.238	0.241	0.129	Yes	0.329673
Armenians	Anatolia_N	Iran_N	Europe_LNBA	Europe_MNChL	0.343	0.443	0.122	0.093	0.143	0.097	0.088	0.118	Yes	0.0216086
Armenians	Anatolia_N	Iran_N	Levant_N	Europe_LNBA	0.286	0.435	0.047	0.233	0.387	0.123	0.22	0.082	Yes	0.0606959
Armenians	Anatolia_N	Levant_N	CHG	Europe_LNBA	0.229	0.157	0.5	0.114	7.637	4.741	1.916	0.991	Yes	0.0228502
Armenians	Anatolia_N	Steppe_EMBA	Iran_N	Europe_MNChL	0.324	0.049	0.466	0.16	0.152	0.048	0.101	0.099	Yes	0.0157098
Armenians	Anatolia_N	WHG	Yorubas	CHG	0.514	0.058	0.005	0.423	0.093	0.033	0.017	0.075	Yes	0.0124424
Armenians	Anatolia_N	Yorubas	CHG	Europe_MNChL	0.131	0.015	0.498	0.356	0.167	0.02	0.069	0.115	Yes	0.313775
Armenians	EHG	CHG	Europe_EN	Europe_MNChL	0.023	0.476	0.398	0.104	0.039	0.062	0.21	0.187	Yes	0.805133
Armenians	EHG	Iran_N	Levant_N	Europe_EN	0.031	0.545	0.052	0.372	0.041	0.07	0.163	0.234	Yes	0.0185848
Armenians	EHG	Iran_N	Levant_N	Europe_MNChL	0.031	0.616	0.168	0.185	0.041	0.058	0.085	0.098	Yes	0.0138401
Armenians	EHG	Minoan_Lasithi	CHG	Europe_LNBA	0.017	0.543	0.345	0.095	0.047	0.092	0.065	0.111	Yes	0.511511
Armenians	EHG	Minoan_Lasithi	CHG	Europe_MNChL	0.015	0.283	0.445	0.257	0.039	0.189	0.082	0.138	Yes	0.859316
Armenians	EHG	Minoan_Lasithi	Yorubas	CHG	0.048	0.599	0.018	0.335	0.043	0.055	0.021	0.072	Yes	0.510222
Armenians	EHG	Mycenaean	CHG	Europe_MNChL	0.154	0.453	0.359	0.034	0.147	1.743	0.274	1.486	Yes	0.521593
Armenians	EHG	Mycenaean	Yorubas	CHG	0.146	0.489	0.034	0.331	0.143	0.112	0.031	0.094	Yes	0.659915
Armenians	EHG	Yorubas	CHG	Europe_EN	0.038	0.018	0.437	0.507	0.036	0.019	0.054	0.042	Yes	0.854133
Armenians	Iran_N	Levant_N	Europe_EN	Europe_LNBA	0.583	0.145	0.092	0.18	0.07	0.072	0.095	0.079	Yes	0.061278
Armenians	Iran_N	Levant_N	Europe_LNBA	Europe_MNChL	0.596	0.179	0.198	0.028	0.08	0.067	0.088	0.063	Yes	0.0469642
Armenians	Minoan_Lasithi	Yorubas	CHG	Europe_LNBA	0.755	0.004	0.205	0.037	0.085	0.015	0.064	0.049	Yes	0.029932
Armenians	Minoan_Lasithi	Yorubas	CHG	Europe_MNChL	0.189	0.014	0.459	0.338	0.254	0.019	0.115	0.145	Yes	0.42152
Armenians	Mycenaean	Yorubas	CHG	Europe_LNBA	0.647	0.026	0.237	0.09	0.236	0.025	0.13	0.13	Yes	0.13888
Armenians	Steppe_EMBA	EHG	Iran_N	Minoan_Lasithi	0.021	0.053	0.377	0.549	0.095	0.052	0.09	0.088	Yes	0.17953
Armenians	Steppe_EMBA	EHG	Iran_N	Mycenaean	0.015	0.104	0.569	0.312	0.22	0.128	0.151	0.105	Yes	0.760087
Armenians	Steppe_EMBA	EHG	Mycenaean	Yorubas	0.419	0.038	0.506	0.037	0.243	0.158	0.148	0.025	Yes	0.0135674
Armenians	Steppe_EMBA	Iran_N	Levant_N	Europe_EN	0.066	0.518	0.055	0.362	0.082	0.063	0.17	0.25	Yes	0.0299776
Armenians	Steppe_EMBA	Iran_N	Levant_N	Europe_MNChL	0.071	0.583	0.168	0.178	0.077	0.073	0.087	0.105	Yes	0.0218682
Armenians	Steppe_EMBA	Minoan_Lasithi	CHG	Europe_EN	0.05	0.292	0.393	0.265	0.096	0.618	0.17	0.535	Yes	0.668234
Armenians	Steppe_EMBA	Minoan_Lasithi	CHG	Europe_LNBA	0.054	0.564	0.328	0.054	0.092	0.072	0.078	0.1	Yes	0.618979
Armenians	Steppe_EMBA	Minoan_Lasithi	CHG	Europe_MNChL	0.019	0.364	0.418	0.199	0.082	0.176	0.104	0.143	Yes	0.8371
Armenians	Steppe_EMBA	Minoan_Lasithi	Yorubas	CHG	0.11	0.577	0.02	0.293	0.073	0.051	0.02	0.083	Yes	0.697973
Armenians	Steppe_EMBA	Mycenaean	CHG	Europe_MNChL	0.343	0.322	0.272	0.062	0.217	0.465	0.174	0.465	Yes	0.672432
Armenians	Steppe_EMBA	Mycenaean	Yorubas	CHG	0.366	0.373	0.026	0.235	0.144	0.093	0.023	0.084	Yes	0.794191
Armenians	Steppe_EMBA	WHG	Iran_N	Levant_N	0.038	0.09	0.644	0.228	0.106	0.067	0.103	0.07	Yes	0.0154925
Armenians	Steppe_EMBA	WHG	Iran_N	Minoan_Lasithi	0.107	0.005	0.386	0.502	0.079	0.047	0.096	0.083	Yes	0.142476
Armenians	Steppe_EMBA	WHG	Minoan_Lasithi	CHG	0.031	0.05	0.547	0.372	0.089	0.045	0.067	0.093	Yes	0.742644
Armenians	Steppe_EMBA	WHG	Mycenaean	CHG	0.262	0.117	0.34	0.281	0.201	0.122	0.101	0.099	Yes	0.771733
Armenians	Steppe_EMBA	Yorubas	CHG	Europe_EN	0.039	0.022	0.432	0.506	0.062	0.019	0.068	0.044	Yes	0.725126
Armenians	Steppe_EMBA	Yorubas	Levant_N	CHG	0.119	0.016	0.358	0.507	0.109	0.024	0.064	0.151	Yes	0.0159984
Armenians	WHG	Iran_N	CHG	Europe_EN	0.034	0.175	0.291	0.5	0.066	0.121	0.102	0.062	Yes	0.878931
Armenians	WHG	Iran_N	Levant_N	CHG	0.288	0.214	0.24	0.258	0.058	0.124	0.049	0.108	Yes	0.790351
Armenians	WHG	Iran_N	Minoan_Lasithi	CHG	0.135	0.088	0.483	0.295	0.074	0.165	0.074	0.14	Yes	0.72655
Armenians	WHG	Minoan_Lasithi	Yorubas	CHG	0.14	0.495	0.013	0.352	0.07	0.074	0.019	0.053	Yes	0.824302
Armenians	WHG	Mycenaean	Yorubas	CHG	0.298	0.374	0.02	0.308	0.263	0.196	0.03	0.094	Yes	0.601612
Armenians	WHG	Yorubas	CHG	Europe_EN	0.013	0.019	0.462	0.506	0.081	0.019	0.05	0.075	Yes	0.688774
Armenians	WHG	Yorubas	Levant_N	CHG	0.273	0.02	0.228	0.478	0.062	0.021	0.064	0.057	Yes	0.476925
Armenians	Yorubas	CHG	Europe_EN	Europe_MNChL	0.025	0.471	0.427	0.077	0.029	0.05	0.19	0.169	Yes	0.680651
Armenians	Yorubas	Levant_N	CHG	Europe_LNBA	0.023	0.289	0.544	0.144	0.037	0.077	0.084	0.091	Yes	0.0215354
Armenians	Yorubas	Levant_N	CHG	Europe_MNChL	0.034	0.079	0.54	0.347	0.034	0.088	0.053	0.078	Yes	0.769219
Azeris	Anatolia_BA	EHG	Iran_N	Yorubas	0.907	0.037	0.047	0.01	2.382	0.327	3.031	0.327	Yes	0.0227842
Azeris	Anatolia_BA	Steppe_EMBA	WHG	Iran_N	0.732	0.057	0.034	0.178	0.283	0.06	0.037	0.301	Yes	0.0631883
Azeris	Anatolia_BA	WHG	EHG	Iran_N	0.722	0.037	0.016	0.225	0.25	0.034	0.032	0.248	Yes	0.0411423
Azeris	Anatolia_BA	WHG	Iran_N	Europe_LNBA	0.555	0.011	0.273	0.16	0.362	0.04	0.262	0.155	Yes	0.0694658
Azeris	Anatolia_BA	WHG	Yorubas	CHG	0.627	0.051	0.011	0.312	0.173	0.04	0.018	0.134	Yes	0.125876
Azeris	Anatolia_BA	Yorubas	CHG	Europe_LNBA	0.708	0.005	0.253	0.033	0.181	0.019	0.119	0.079	Yes	0.0520697
Azeris	Anatolia_N	EHG	Iran_N	Europe_MNChL	0.149	0.045	0.563	0.243	0.136	0.031	0.076	0.092	Yes	0.248797
Azeris	Anatolia_N	EHG	Iran_N	Levant_N	0.106	0.081	0.64	0.174	0.288	0.039	0.122	0.178	Yes	0.0815173
Azeris	Anatolia_N	Iran_N	Europe_LNBA	Europe_MNChL	0.161	0.506	0.204	0.129	0.126	0.077	0.083	0.105	Yes	0.326866
Azeris	Anatolia_N	Iran_N	Levant_N	CHG	0.005	0.305	0.205	0.486	0.403	0.453	0.277	0.473	Yes	0.0141796
Azeris	Anatolia_N	Iran_N	Levant_N	Europe_LNBA	0.074	0.515	0.096	0.315	0.171	0.076	0.101	0.064	Yes	0.689751
Azeris	Anatolia_N	Steppe_EMBA	Iran_N	Europe_MNChL	0.16	0.099	0.516	0.225	0.135	0.044	0.083	0.093	Yes	0.25563
Azeris	Anatolia_N	Steppe_EMBA	Iran_N	Levant_N	0.152	0.199	0.511	0.138	0.229	0.051	0.092	0.145	Yes	0.21443
Azeris	Anatolia_N	Steppe_EMBA	WHG	Iran_N	0.372	0.063	0.059	0.506	0.087	0.055	0.04	0.093	Yes	0.0504831
Azeris	Anatolia_N	WHG	EHG	Iran_N	0.378	0.063	0.018	0.541	0.086	0.036	0.032	0.078	Yes	0.046809
Azeris	Anatolia_N	WHG	Iran_N	Europe_MNChL	0.044	0.002	0.652	0.301	0.268	0.085	0.101	0.26	Yes	0.0841988
Azeris	Anatolia_N	WHG	Yorubas	CHG	0.356	0.098	0.023	0.523	0.092	0.037	0.02	0.073	Yes	0.0258783
Azeris	EHG	CHG	Europe_EN	Europe_MNChL	0.01	0.571	0.191	0.228	0.053	0.082	0.297	0.266	Yes	0.461153
Azeris	EHG	Iran_N	CHG	Europe_MNChL	0.013	0.323	0.328	0.336	0.036	0.202	0.191	0.053	Yes	0.617478
Azeris	EHG	Iran_N	Europe_EN	Europe_LNBA	0.028	0.535	0.294	0.143	0.041	0.066	0.064	0.124	Yes	0.790775
Azeris	EHG	Iran_N	Levant_N	Europe_EN	0.07	0.581	0.049	0.301	0.03	0.057	0.087	0.124	Yes	0.663844
Azeris	EHG	Iran_N	Levant_N	Europe_MNChL	0.063	0.64	0.127	0.17	0.034	0.051	0.069	0.085	Yes	0.482707
Azeris	EHG	Iran_N	Minoan_Lasithi	Europe_LNBA	0.03	0.48	0.326	0.163	0.045	0.069	0.081	0.132	Yes	0.704897
Azeris	EHG	Iran_N	Minoan_Lasithi	Europe_MNChL	0.068	0.544	0.341	0.047	0.037	0.078	0.2	0.162	Yes	0.554645
Azeris	EHG	Iran_N	Minoan_Lasithi	Levant_N	0.078	0.539	0.341	0.042	0.032	0.111	0.262	0.157	Yes	0.460715
Azeris	EHG	Minoan_Lasithi	CHG	Europe_LNBA	0.008	0.428	0.432	0.131	0.054	0.108	0.073	0.125	Yes	0.207774
Azeris	EHG	Minoan_Lasithi	CHG	Europe_MNChL	0.005	0.083	0.573	0.339	0.052	0.282	0.119	0.206	Yes	0.544652
Azeris	EHG	Minoan_Lasithi	Yorubas	CHG	0.062	0.509	0.04	0.389	0.044	0.058	0.021	0.074	Yes	0.389518
Azeris	EHG	Mycenaean	CHG	Europe_LNBA	0.017	0.359	0.43	0.194	0.253	0.205	0.125	0.307	Yes	0.207067
Azeris	EHG	Mycenaean	Levant_N	CHG	0.118	0.499	0.047	0.336	0.24	0.511	0.399	0.124	Yes	0.372339
Azeris	EHG	Mycenaean	Yorubas	CHG	0.139	0.436	0.062	0.363	0.156	0.112	0.032	0.101	Yes	0.468477
Azeris	EHG	Yorubas	CHG	Europe_EN	0.053	0.04	0.471	0.437	0.041	0.02	0.059	0.043	Yes	0.716419
Azeris	EHG	Yorubas	CHG	Europe_MNChL	0.01	0.036	0.561	0.394	0.045	0.022	0.06	0.045	Yes	0.664744
Azeris	Iran_N	Levant_N	Europe_EN	Europe_LNBA	0.641	0.066	0.109	0.184	0.067	0.077	0.089	0.075	Yes	0.382222
Azeris	Iran_N	Levant_N	Europe_LNBA	Europe_MNChL	0.645	0.116	0.213	0.027	0.09	0.09	0.091	0.076	Yes	0.259808
Azeris	Iran_N	Minoan_Lasithi	Yorubas	Europe_LNBA	0.516	0.256	0.008	0.219	0.119	0.065	0.02	0.072	Yes	0.402544
Azeris	Mycenaean	Yorubas	CHG	Europe_LNBA	0.267	0.043	0.369	0.321	0.288	0.026	0.15	0.167	Yes	0.135007
Azeris	Steppe_EMBA	EHG	Iran_N	Europe_EN	0.06	0.05	0.524	0.366	0.08	0.045	0.053	0.057	Yes	0.847402
Azeris	Steppe_EMBA	EHG	Iran_N	Europe_MNChL	0.049	0.021	0.618	0.311	0.095	0.053	0.057	0.062	Yes	0.188496
Azeris	Steppe_EMBA	EHG	Iran_N	Minoan_Lasithi	0.107	0.032	0.462	0.399	0.087	0.048	0.069	0.071	Yes	0.677452
Azeris	Steppe_EMBA	EHG	Iran_N	Mycenaean	0.047	0.08	0.688	0.186	0.195	0.121	0.13	0.085	Yes	0.547965
Azeris	Steppe_EMBA	EHG	Minoan_Lasithi	CHG	0.091	0.004	0.496	0.409	0.095	0.049	0.067	0.096	Yes	0.169672
Azeris	Steppe_EMBA	Iran_N	Levant_N	Europe_EN	0.161	0.512	0.062	0.265	0.05	0.054	0.078	0.114	Yes	0.768224
Azeris	Steppe_EMBA	Iran_N	Levant_N	Europe_MNChL	0.157	0.566	0.133	0.144	0.058	0.057	0.065	0.082	Yes	0.557534
Azeris	Steppe_EMBA	Iran_N	Minoan_Lasithi	Europe_MNChL	0.174	0.467	0.327	0.032	0.072	0.105	0.205	0.17	Yes	0.50973
Azeris	Steppe_EMBA	Minoan_Lasithi	CHG	Europe_LNBA	0.04	0.452	0.417	0.091	0.107	0.082	0.091	0.113	Yes	0.287924
Azeris	Steppe_EMBA	Minoan_Lasithi	Yorubas	CHG	0.162	0.474	0.042	0.321	0.07	0.05	0.018	0.081	Yes	0.655285
Azeris	Steppe_EMBA	Mycenaean	Levant_N	CHG	0.347	0.404	0.001	0.248	0.345	0.729	0.566	0.174	Yes	0.327267
Azeris	Steppe_EMBA	Mycenaean	Yorubas	CHG	0.439	0.291	0.042	0.229	0.131	0.078	0.021	0.082	Yes	0.435851
Azeris	Steppe_EMBA	WHG	Iran_N	Europe_EN	0.142	0.003	0.534	0.322	0.059	0.04	0.054	0.052	Yes	0.698929
Azeris	Steppe_EMBA	WHG	Iran_N	Levant_N	0.136	0.068	0.613	0.183	0.078	0.053	0.072	0.053	Yes	0.433751
Azeris	Steppe_EMBA	WHG	Iran_N	Minoan_Lasithi	0.156	0.025	0.471	0.348	0.066	0.04	0.072	0.065	Yes	0.549564
Azeris	Steppe_EMBA	WHG	Iran_N	Mycenaean	0.232	0.013	0.635	0.12	0.128	0.07	0.13	0.07	Yes	0.14785
Azeris	Steppe_EMBA	WHG	Minoan_Lasithi	CHG	0.003	0.08	0.429	0.488	0.106	0.053	0.079	0.113	Yes	0.504175
Azeris	Steppe_EMBA	WHG	Mycenaean	CHG	0.175	0.247	0.23	0.348	0.225	0.133	0.089	0.116	Yes	0.550755
Azeris	Steppe_EMBA	Yorubas	CHG	Europe_EN	0.104	0.045	0.426	0.425	0.064	0.018	0.069	0.042	Yes	0.846656
Azeris	Steppe_EMBA	Yorubas	Levant_N	CHG	0.143	0.036	0.275	0.546	0.106	0.024	0.062	0.141	Yes	0.0148019
Azeris	WHG	EHG	Iran_N	Levant_N	0.143	0.038	0.648	0.171	0.078	0.045	0.056	0.061	Yes	0.235736
Azeris	WHG	EHG	Iran_N	Minoan_Lasithi	0.057	0.057	0.487	0.4	0.078	0.042	0.073	0.092	Yes	0.572907
Azeris	WHG	Iran_N	CHG	Europe_EN	0.061	0.325	0.275	0.339	0.075	0.125	0.112	0.065	Yes	0.837857
Azeris	WHG	Iran_N	Levant_N	CHG	0.244	0.341	0.15	0.264	0.062	0.144	0.052	0.129	Yes	0.560225
Azeris	WHG	Iran_N	Levant_N	Europe_EN	0.134	0.621	0.05	0.195	0.105	0.069	0.141	0.267	Yes	0.157668
Azeris	WHG	Iran_N	Levant_N	Europe_LNBA	0.007	0.541	0.133	0.319	0.086	0.059	0.047	0.11	Yes	0.664779
Azeris	WHG	Iran_N	Levant_N	Europe_MNChL	0.143	0.659	0.111	0.088	0.155	0.053	0.094	0.216	Yes	0.129717
Azeris	WHG	Iran_N	Minoan_Lasithi	CHG	0.129	0.259	0.336	0.276	0.07	0.149	0.072	0.128	Yes	0.701347
Azeris	WHG	Minoan_Lasithi	Yorubas	CHG	0.173	0.383	0.032	0.412	0.073	0.076	0.018	0.058	Yes	0.717491
Azeris	WHG	Mycenaean	Yorubas	CHG	0.478	0.199	0.026	0.297	0.162	0.122	0.023	0.071	Yes	0.405848
Azeris	WHG	Yorubas	CHG	Europe_EN	0.075	0.037	0.495	0.392	0.087	0.019	0.053	0.075	Yes	0.716223
Azeris	WHG	Yorubas	Levant_N	CHG	0.296	0.041	0.141	0.522	0.067	0.021	0.069	0.059	Yes	0.463392
Azeris	Yorubas	CHG	Europe_EN	Europe_LNBA	0.054	0.503	0.423	0.021	0.03	0.064	0.07	0.09	Yes	0.612161
Azeris	Yorubas	CHG	Europe_EN	Europe_MNChL	0.057	0.523	0.218	0.202	0.031	0.052	0.207	0.184	Yes	0.763478
Azeris	Yorubas	Levant_N	CHG	Europe_LNBA	0.062	0.182	0.558	0.198	0.035	0.076	0.079	0.088	Yes	0.0336575
Balkars	Anatolia_BA	WHG	CHG	Europe_LNBA	0.24	0.107	0.487	0.166	0.146	0.109	0.139	0.247	Yes	0.283823
Balkars	Anatolia_N	Iran_N	CHG	Europe_LNBA	0.146	0.095	0.349	0.41	0.077	0.237	0.297	0.123	Yes	0.151695
Balkars	Anatolia_N	Levant_N	CHG	Europe_LNBA	0.063	0.065	0.45	0.422	0.161	0.117	0.062	0.077	Yes	0.331369
Balkars	Anatolia_N	Steppe_EMBA	Iran_N	Europe_LNBA	0.087	0.007	0.425	0.481	0.099	0.109	0.071	0.163	Yes	0.0138865
Balkars	Anatolia_N	Steppe_EMBA	Levant_N	CHG	0.152	0.253	0.138	0.456	8.355	1.52	6.023	0.829	Yes	0.0110233
Balkars	Anatolia_N	WHG	CHG	Europe_LNBA	0.19	0.106	0.523	0.181	0.089	0.11	0.124	0.252	Yes	0.297646
Balkars	Anatolia_N	WHG	Yorubas	CHG	0.215	0.18	-0.001	0.606	0.095	0.043	0.023	0.073	Yes	0.259673
Balkars	Anatolia_N	Yorubas	CHG	Europe_LNBA	0.165	0.004	0.426	0.406	0.074	0.017	0.056	0.075	Yes	0.193076
Balkars	EHG	CHG	Europe_EN	Europe_LNBA	0.018	0.43	0.232	0.32	0.048	0.053	0.082	0.122	Yes	0.847972
Balkars	EHG	CHG	Europe_LNBA	Europe_MNChL	0.022	0.507	0.188	0.283	0.054	0.069	0.191	0.116	Yes	0.853047
Balkars	EHG	Iran_N	CHG	Europe_MNChL	0.065	0.031	0.57	0.334	0.046	0.164	0.156	0.065	Yes	0.930608
Balkars	EHG	Minoan_Lasithi	CHG	Europe_LNBA	0	0.203	0.381	0.416	0.044	0.082	0.054	0.1	Yes	0.829766
Balkars	EHG	Minoan_Lasithi	Yorubas	CHG	0.112	0.451	0.012	0.426	0.055	0.067	0.021	0.095	Yes	0.0272692
Balkars	EHG	Mycenaean	CHG	Europe_LNBA	0.129	0.185	0.365	0.321	0.179	0.136	0.087	0.224	Yes	0.540915
Balkars	EHG	Mycenaean	Yorubas	CHG	0.315	0.326	0.033	0.326	0.127	0.091	0.026	0.094	Yes	0.442699
Balkars	EHG	Yorubas	CHG	Europe_EN	0.099	0.011	0.488	0.402	0.047	0.021	0.066	0.046	Yes	0.265901
Balkars	EHG	Yorubas	CHG	Europe_MNChL	0.06	0.013	0.54	0.386	0.045	0.022	0.059	0.043	Yes	0.795878
Balkars	Minoan_Lasithi	Yorubas	CHG	Europe_LNBA	0.195	0.003	0.392	0.41	0.093	0.016	0.058	0.075	Yes	0.276508
Balkars	Steppe_EMBA	EHG	CHG	Europe_EN	0.133	0.069	0.407	0.39	0.084	0.039	0.065	0.043	Yes	0.69774
Balkars	Steppe_EMBA	EHG	CHG	Europe_MNChL	0.073	0.044	0.511	0.373	0.1	0.046	0.07	0.047	Yes	0.879762
Balkars	Steppe_EMBA	EHG	Iran_N	Mycenaean	0.129	0.119	0.584	0.168	0.253	0.151	0.15	0.095	Yes	0.18622
Balkars	Steppe_EMBA	EHG	Minoan_Lasithi	CHG	0.131	0.1	0.452	0.318	0.101	0.044	0.056	0.085	Yes	0.286866
Balkars	Steppe_EMBA	Minoan_Lasithi	CHG	Europe_LNBA	0.033	0.231	0.367	0.369	0.1	0.071	0.071	0.11	Yes	0.887811
Balkars	Steppe_EMBA	Minoan_Lasithi	Yorubas	CHG	0.274	0.397	0.012	0.317	0.089	0.052	0.017	0.11	Yes	0.0584801
Balkars	Steppe_EMBA	Mycenaean	Yorubas	CHG	0.65	0.185	0.018	0.148	0.094	0.052	0.013	0.065	Yes	0.275093
Balkars	Steppe_EMBA	WHG	CHG	Europe_EN	0.102	0.099	0.5	0.299	0.092	0.05	0.086	0.062	Yes	0.9544
Balkars	Steppe_EMBA	WHG	CHG	Europe_MNChL	0.092	0.031	0.539	0.337	0.099	0.068	0.09	0.079	Yes	0.879069
Balkars	Steppe_EMBA	WHG	Minoan_Lasithi	CHG	0.094	0.141	0.293	0.472	0.101	0.05	0.07	0.103	Yes	0.894047
Balkars	Steppe_EMBA	WHG	Mycenaean	CHG	0.429	0.205	0.128	0.238	0.148	0.103	0.056	0.074	Yes	0.703089
Balkars	Steppe_EMBA	Yorubas	CHG	Europe_EN	0.218	0.012	0.403	0.367	0.067	0.017	0.071	0.041	Yes	0.486561
Balkars	Steppe_EMBA	Yorubas	CHG	Europe_MNChL	0.136	0.014	0.489	0.361	0.074	0.02	0.072	0.044	Yes	0.895475
Balkars	WHG	CHG	Europe_EN	Europe_LNBA	0.031	0.446	0.227	0.295	0.136	0.056	0.064	0.163	Yes	0.882023
Balkars	WHG	EHG	CHG	Europe_EN	0.145	0.059	0.479	0.317	0.121	0.054	0.053	0.092	Yes	0.668813
Balkars	WHG	EHG	Levant_N	CHG	0.366	0.014	0.104	0.517	0.089	0.051	0.074	0.061	Yes	0.443607
Balkars	WHG	EHG	Minoan_Lasithi	CHG	0.214	0.061	0.316	0.409	0.11	0.053	0.103	0.065	Yes	0.563952
Balkars	WHG	Minoan_Lasithi	CHG	Europe_LNBA	0.051	0.212	0.391	0.346	0.127	0.062	0.054	0.149	Yes	0.89389
Balkars	WHG	Minoan_Lasithi	Yorubas	CHG	0.315	0.222	0.001	0.463	0.071	0.076	0.019	0.062	Yes	0.448344
Balkars	WHG	Mycenaean	Yorubas	CHG	0.641	0.079	0.001	0.279	0.11	0.079	0.018	0.073	Yes	0.10916
Balkars	WHG	Yorubas	CHG	Europe_EN	0.246	0.003	0.509	0.242	0.083	0.02	0.058	0.071	Yes	0.593292
Balkars	WHG	Yorubas	CHG	Europe_LNBA	0.166	0.007	0.507	0.321	0.17	0.02	0.073	0.209	Yes	0.0751229
Balkars	WHG	Yorubas	CHG	Europe_MNChL	0.083	0.004	0.581	0.333	0.136	0.022	0.06	0.11	Yes	0.695204
Balkars	WHG	Yorubas	Levant_N	CHG	0.385	0.006	0.086	0.522	0.069	0.022	0.07	0.062	Yes	0.552985
Balkars	Yorubas	CHG	Europe_EN	Europe_LNBA	0.012	0.432	0.227	0.33	0.026	0.055	0.062	0.079	Yes	0.892535
Balkars	Yorubas	CHG	Europe_LNBA	Europe_MNChL	0.012	0.503	0.219	0.267	0.029	0.066	0.119	0.083	Yes	0.905701
Balkars	Yorubas	Levant_N	CHG	Europe_LNBA	0.014	0.095	0.452	0.439	0.029	0.058	0.061	0.071	Yes	0.335377
Belarusians	Anatolia_BA	EHG	CHG	Europe_LNBA	0.145	0.01	0.045	0.8	0.071	0.034	0.039	0.092	Yes	0.572933
Belarusians	Anatolia_BA	EHG	Iran_N	Europe_LNBA	0.146	0.02	0.018	0.816	0.1	0.038	0.074	0.099	Yes	0.430756
Belarusians	Anatolia_BA	EHG	Yorubas	Europe_LNBA	0.113	0.003	0.015	0.869	0.074	0.036	0.013	0.094	Yes	0.531759
Belarusians	Anatolia_BA	Steppe_EMBA	CHG	Europe_LNBA	0.142	0.094	0.005	0.759	0.078	0.089	0.05	0.123	Yes	0.31323
Belarusians	Anatolia_BA	Steppe_EMBA	EHG	Europe_EN	0.089	0.484	0.028	0.399	0.075	0.129	0.09	0.068	Yes	0.110496
Belarusians	Anatolia_BA	Steppe_EMBA	Levant_N	Europe_LNBA	0.061	0.015	0.021	0.903	0.09	0.114	0.073	0.161	Yes	0.343594
Belarusians	Anatolia_BA	Steppe_EMBA	Levant_N	Europe_MNChL	0.058	0.538	0.046	0.359	0.109	0.05	0.099	0.081	Yes	0.116379
Belarusians	Anatolia_BA	Steppe_EMBA	WHG	CHG	0.324	0.177	0.25	0.249	1.432	0.866	0.798	1.495	Yes	0.0358297
Belarusians	Anatolia_BA	Steppe_EMBA	WHG	Europe_LNBA	0.125	0.094	0.023	0.758	0.076	0.078	0.036	0.162	Yes	0.270727
Belarusians	Anatolia_BA	Steppe_EMBA	WHG	Levant_N	0.142	0.52	0.143	0.195	0.099	0.053	0.031	0.069	Yes	0.0718858
Belarusians	Anatolia_BA	Steppe_EMBA	Yorubas	Europe_LNBA	0.089	0.068	0.008	0.835	0.067	0.07	0.013	0.113	Yes	0.268552
Belarusians	Anatolia_BA	Steppe_EMBA	Yorubas	Europe_MNChL	0.084	0.524	0.008	0.383	0.079	0.038	0.013	0.058	Yes	0.170008
Belarusians	Anatolia_BA	WHG	CHG	Europe_LNBA	0.09	0.091	0.131	0.689	0.064	0.085	0.111	0.192	Yes	0.398129
Belarusians	Anatolia_BA	WHG	EHG	CHG	0.362	0.257	0.084	0.297	0.206	0.081	0.037	0.14	Yes	0.234711
Belarusians	Anatolia_BA	WHG	EHG	Iran_N	0.698	0.158	0.131	0.013	0.252	0.05	0.033	0.199	Yes	0.0202375
Belarusians	Anatolia_BA	WHG	Yorubas	Europe_LNBA	0.062	0.001	0.009	0.928	0.064	0.032	0.013	0.077	Yes	0.205484
Belarusians	Anatolia_BA	Yorubas	CHG	Europe_LNBA	0.083	0.003	0.035	0.88	0.065	0.014	0.043	0.067	Yes	0.227887
Belarusians	Anatolia_BA	Yorubas	Levant_N	Europe_LNBA	0.056	0.004	0.014	0.925	0.092	0.014	0.059	0.06	Yes	0.349923
Belarusians	Anatolia_N	EHG	CHG	Europe_LNBA	0.118	0.003	0.062	0.818	0.062	0.037	0.039	0.097	Yes	0.454228
Belarusians	Anatolia_N	EHG	CHG	Europe_MNChL	0.01	0.224	0.25	0.515	0.1	0.034	0.052	0.079	Yes	0.398054
Belarusians	Anatolia_N	EHG	Iran_N	Europe_LNBA	0.133	0.024	0.053	0.791	0.07	0.04	0.055	0.105	Yes	0.412868
Belarusians	Anatolia_N	EHG	Iran_N	Europe_MNChL	0.079	0.259	0.233	0.43	0.1	0.032	0.071	0.07	Yes	0.300026
Belarusians	Anatolia_N	Steppe_EMBA	CHG	Europe_LNBA	0.127	0.11	0.016	0.746	0.069	0.097	0.047	0.131	Yes	0.203708
Belarusians	Anatolia_N	Steppe_EMBA	CHG	Europe_MNChL	0.137	0.521	-0.001	0.342	0.075	0.048	0.053	0.061	Yes	0.202455
Belarusians	Anatolia_N	Steppe_EMBA	Levant_N	Europe_LNBA	0.067	0.035	0.02	0.879	0.098	0.118	0.079	0.172	Yes	0.230842
Belarusians	Anatolia_N	Steppe_EMBA	Levant_N	Europe_MNChL	0.09	0.532	0.02	0.357	0.107	0.043	0.095	0.075	Yes	0.151475
Belarusians	Anatolia_N	Steppe_EMBA	WHG	CHG	0.258	0.189	0.26	0.293	0.159	0.176	0.116	0.21	Yes	0.0550275
Belarusians	Anatolia_N	Steppe_EMBA	WHG	Europe_LNBA	0.131	0.133	0.026	0.71	0.069	0.088	0.035	0.168	Yes	0.199063
Belarusians	Anatolia_N	Steppe_EMBA	WHG	Levant_N	0.161	0.533	0.138	0.168	0.094	0.042	0.03	0.072	Yes	0.0740852
Belarusians	Anatolia_N	Steppe_EMBA	Yorubas	Europe_LNBA	0.099	0.099	0.008	0.794	0.06	0.077	0.012	0.122	Yes	0.190345
Belarusians	Anatolia_N	Steppe_EMBA	Yorubas	Europe_MNChL	0.101	0.523	0.009	0.368	0.066	0.032	0.012	0.057	Yes	0.248509
Belarusians	Anatolia_N	WHG	CHG	Europe_LNBA	0.083	0.108	0.159	0.65	0.054	0.084	0.109	0.201	Yes	0.336594
Belarusians	Anatolia_N	WHG	EHG	CHG	0.286	0.274	0.085	0.355	0.087	0.049	0.041	0.067	Yes	0.296149
Belarusians	Anatolia_N	WHG	EHG	Iran_N	0.346	0.205	0.163	0.286	0.091	0.034	0.033	0.08	Yes	0.0468421
Belarusians	Anatolia_N	WHG	Iran_N	Europe_LNBA	0.071	0.022	0.016	0.891	0.058	0.049	0.074	0.109	Yes	0.0872319
Belarusians	Anatolia_N	WHG	Yorubas	Europe_LNBA	0.051	0	0.009	0.94	0.051	0.031	0.012	0.063	Yes	0.115858
Belarusians	Anatolia_N	Yorubas	CHG	Europe_LNBA	0.066	0.003	0.043	0.888	0.051	0.013	0.044	0.064	Yes	0.136231
Belarusians	Anatolia_N	Yorubas	Levant_N	Europe_LNBA	0.061	0.004	0.008	0.927	0.102	0.013	0.074	0.055	Yes	0.228165
Belarusians	Iran_N	Yorubas	Levant_N	Europe_LNBA	0.034	-0.001	0.04	0.927	0.064	0.015	0.042	0.067	Yes	0.15093
Belarusians	Minoan_Lasithi	Yorubas	CHG	Europe_LNBA	0.08	0.003	0.035	0.882	0.058	0.013	0.043	0.065	Yes	0.147625
Belarusians	Steppe_EMBA	EHG	Minoan_Lasithi	Europe_MNChL	0.079	0.295	0.476	0.149	0.125	0.066	0.192	0.166	Yes	0.0116972
Belarusians	Steppe_EMBA	WHG	CHG	Europe_EN	0.001	0.386	0.521	0.092	0.128	0.082	0.119	0.089	Yes	0.0340712
Belarusians	Steppe_EMBA	WHG	EHG	Minoan_Lasithi	0.061	0.134	0.253	0.551	0.118	0.047	0.06	0.071	Yes	0.104317
Belarusians	Steppe_EMBA	WHG	Mycenaean	CHG	0.29	0.462	0.023	0.226	0.177	0.128	0.049	0.077	Yes	0.723764
Belarusians	WHG	EHG	CHG	Europe_EN	0.39	0.122	0.225	0.263	0.086	0.046	0.042	0.072	Yes	0.493514
Belarusians	WHG	EHG	CHG	Europe_MNChL	0.185	0.164	0.266	0.385	0.143	0.057	0.042	0.112	Yes	0.624045
Belarusians	WHG	EHG	Iran_N	Europe_EN	0.253	0.209	0.217	0.321	0.093	0.048	0.066	0.08	Yes	0.121218
Belarusians	WHG	EHG	Iran_N	Europe_LNBA	0.13	0.003	0.129	0.739	0.084	0.039	0.068	0.159	Yes	0.351738
Belarusians	WHG	EHG	Iran_N	Europe_MNChL	0.036	0.25	0.268	0.446	0.132	0.054	0.058	0.111	Yes	0.259123
Belarusians	WHG	EHG	Iran_N	Levant_N	0.387	0.154	0.308	0.151	0.093	0.048	0.063	0.069	Yes	0.0168977
Belarusians	WHG	EHG	Iran_N	Minoan_Lasithi	0.298	0.19	0.158	0.354	0.082	0.044	0.075	0.083	Yes	0.245497
Belarusians	WHG	EHG	Iran_N	Mycenaean	0.411	0.276	0.149	0.164	0.17	0.143	0.272	0.116	Yes	0.0250563
Belarusians	WHG	EHG	Levant_N	CHG	0.519	0.084	0.136	0.261	0.066	0.039	0.067	0.047	Yes	0.432102
Belarusians	WHG	EHG	Minoan_Lasithi	CHG	0.416	0.133	0.3	0.152	0.092	0.053	0.093	0.062	Yes	0.478264
Belarusians	WHG	EHG	Minoan_Lasithi	Europe_LNBA	0.074	0.03	0.117	0.779	0.424	0.55	0.961	1.93	Yes	0.129855
Belarusians	WHG	EHG	Minoan_Lasithi	Yorubas	0.251	0.238	0.5	0.011	0.089	0.046	0.062	0.018	Yes	0.0840022
Belarusians	WHG	EHG	Mycenaean	CHG	0.732	0.045	0.06	0.163	0.134	0.101	0.062	0.049	Yes	0.487859
Belarusians	WHG	Iran_N	Levant_N	Europe_LNBA	0.017	0.018	0.039	0.926	0.093	0.063	0.045	0.126	Yes	0.139319
Belarusians	WHG	Iran_N	Yorubas	Europe_LNBA	0.076	0.039	0.004	0.881	0.11	0.109	0.024	0.186	Yes	0.0775872
Belarusians	WHG	Yorubas	CHG	Europe_LNBA	0.167	0	0.113	0.721	0.119	0.014	0.074	0.178	Yes	0.204126
Belarusians	WHG	Yorubas	Levant_N	Europe_LNBA	0	0.003	0.041	0.955	0.065	0.014	0.041	0.072	Yes	0.199143
Belarusians	Yorubas	Levant_N	CHG	Europe_LNBA	0.013	0.026	0.024	0.936	0.021	0.044	0.044	0.051	Yes	0.19177
Bosnians	Anatolia_BA	Steppe_EMBA	Levant_N	Europe_LNBA	0.08	0.003	0.113	0.804	0.101	0.134	0.074	0.206	Yes	0.0106432
Bosnians	Anatolia_BA	Yorubas	Levant_N	Europe_LNBA	0.068	0.011	0.1	0.82	7.274	0.146	2.764	4.365	Yes	0.0144592
Bosnians	Anatolia_N	CHG	Europe_LNBA	Europe_MNChL	0.017	0.199	0.517	0.268	0.097	0.058	0.092	0.101	Yes	0.319284
Bosnians	Anatolia_N	EHG	Iran_N	Europe_MNChL	0.086	0.167	0.251	0.496	0.101	0.027	0.061	0.075	Yes	0.151645
Bosnians	Anatolia_N	Iran_N	Europe_LNBA	Europe_MNChL	0.127	0.081	0.679	0.113	0.084	0.055	0.063	0.07	Yes	0.078661
Bosnians	Anatolia_N	Iran_N	Levant_N	Europe_LNBA	0.174	0.061	0.014	0.752	0.133	0.05	0.078	0.055	Yes	0.407158
Bosnians	Anatolia_N	Iran_N	Yorubas	Europe_LNBA	0.231	0.025	0.005	0.739	0.063	0.078	0.017	0.066	Yes	0.0260554
Bosnians	Anatolia_N	Levant_N	CHG	Europe_LNBA	0.127	0.042	0.123	0.708	0.146	0.104	0.041	0.078	Yes	0.167127
Bosnians	Anatolia_N	Steppe_EMBA	Levant_N	Europe_MNChL	0.047	0.483	0.144	0.325	0.105	0.038	0.071	0.071	Yes	0.0139914
Bosnians	EHG	CHG	Europe_EN	Europe_LNBA	0.007	0.133	0.3	0.56	0.035	0.036	0.06	0.094	Yes	0.828981
Bosnians	EHG	CHG	Europe_LNBA	Europe_MNChL	0.009	0.238	0.4	0.353	0.04	0.056	0.157	0.088	Yes	0.558622
Bosnians	EHG	Iran_N	Europe_EN	Europe_LNBA	0.001	0.105	0.264	0.63	0.037	0.057	0.054	0.117	Yes	0.728234
Bosnians	EHG	Iran_N	Minoan_Lasithi	Europe_LNBA	0.008	0.056	0.269	0.667	0.045	0.064	0.073	0.14	Yes	0.506723
Bosnians	EHG	Minoan_Lasithi	Yorubas	Europe_LNBA	0.015	0.299	0.013	0.673	0.03	0.061	0.012	0.079	Yes	0.549559
Bosnians	EHG	Mycenaean	Yorubas	CHG	0.367	0.503	0.032	0.098	0.192	0.171	0.026	0.08	Yes	0.0227312
Bosnians	EHG	Mycenaean	Yorubas	Europe_LNBA	0.011	0.158	0.038	0.793	0.155	0.15	0.019	0.279	Yes	0.57055
Bosnians	EHG	Yorubas	CHG	Europe_MNChL	0.081	0.012	0.346	0.561	0.039	0.017	0.047	0.037	Yes	0.150328
Bosnians	EHG	Yorubas	Europe_EN	Europe_LNBA	0.008	0.02	0.263	0.71	0.029	0.011	0.057	0.076	Yes	0.0340134
Bosnians	Iran_N	Levant_N	Europe_EN	Europe_LNBA	0.108	0.038	0.133	0.72	0.054	0.065	0.113	0.066	Yes	0.392563
Bosnians	Iran_N	Levant_N	Europe_LNBA	Europe_MNChL	0.134	0.083	0.731	0.052	0.054	0.043	0.071	0.065	Yes	0.29952
Bosnians	Iran_N	Minoan_Lasithi	Yorubas	Europe_LNBA	0.004	0.219	0.009	0.768	0.072	0.051	0.014	0.067	Yes	0.330712
Bosnians	Iran_N	Yorubas	Europe_EN	Europe_LNBA	0.065	0.009	0.222	0.704	0.06	0.012	0.043	0.062	Yes	0.403892
Bosnians	Iran_N	Yorubas	Europe_LNBA	Europe_MNChL	0.105	0.01	0.699	0.185	0.071	0.013	0.079	0.046	Yes	0.015818
Bosnians	Iran_N	Yorubas	Levant_N	Europe_LNBA	0.118	0.004	0.1	0.778	0.065	0.014	0.038	0.071	Yes	0.253276
Bosnians	Levant_N	CHG	Europe_LNBA	Europe_MNChL	0.038	0.183	0.583	0.195	0.05	0.046	0.088	0.076	Yes	0.617254
Bosnians	Minoan_Lasithi	CHG	Europe_LNBA	Europe_MNChL	0.016	0.194	0.532	0.258	0.111	0.066	0.09	0.104	Yes	0.457127
Bosnians	Mycenaean	Yorubas	CHG	Europe_LNBA	0.191	0.026	0.024	0.758	0.213	0.018	0.052	0.183	Yes	0.582566
Bosnians	Steppe_EMBA	EHG	CHG	Europe_EN	0.152	0.135	0.133	0.58	0.062	0.031	0.048	0.037	Yes	0.215284
Bosnians	Steppe_EMBA	EHG	CHG	Europe_MNChL	0.045	0.105	0.287	0.563	0.074	0.037	0.048	0.041	Yes	0.758554
Bosnians	Steppe_EMBA	EHG	Iran_N	Europe_EN	0.111	0.161	0.175	0.553	0.076	0.041	0.052	0.054	Yes	0.257578
Bosnians	Steppe_EMBA	EHG	Iran_N	Europe_MNChL	0	0.168	0.281	0.551	0.088	0.047	0.053	0.061	Yes	0.120334
Bosnians	Steppe_EMBA	EHG	Iran_N	Minoan_Lasithi	0.202	0.141	0.055	0.601	0.11	0.06	0.091	0.083	Yes	0.116435
Bosnians	Steppe_EMBA	EHG	Iran_N	Mycenaean	0.246	0.218	0.256	0.279	0.228	0.153	0.16	0.112	Yes	0.403623
Bosnians	Steppe_EMBA	EHG	Minoan_Lasithi	Europe_MNChL	0.146	0.179	0.537	0.138	0.086	0.046	0.13	0.119	Yes	0.147886
Bosnians	Steppe_EMBA	EHG	Minoan_Lasithi	Yorubas	0.136	0.189	0.665	0.01	0.096	0.053	0.065	0.019	Yes	0.105225
Bosnians	Steppe_EMBA	EHG	Mycenaean	Yorubas	0.334	0.269	0.373	0.024	0.218	0.134	0.104	0.018	Yes	0.4292
Bosnians	Steppe_EMBA	Levant_N	Europe_EN	Europe_LNBA	0.092	0.044	0.226	0.638	0.088	0.114	0.213	0.186	Yes	0.0161768
Bosnians	Steppe_EMBA	Minoan_Lasithi	Yorubas	Europe_LNBA	0.059	0.255	0.008	0.678	0.066	0.051	0.011	0.098	Yes	0.363144
Bosnians	Steppe_EMBA	Mycenaean	Yorubas	Europe_LNBA	0.059	0.139	0.035	0.767	0.378	0.091	0.02	0.423	Yes	0.659731
Bosnians	Steppe_EMBA	WHG	CHG	Europe_EN	0.1	0.195	0.35	0.356	0.076	0.047	0.069	0.057	Yes	0.0806426
Bosnians	Steppe_EMBA	WHG	CHG	Europe_MNChL	0.086	0.114	0.404	0.397	0.089	0.069	0.077	0.077	Yes	0.0334059
Bosnians	Steppe_EMBA	WHG	EHG	Minoan_Lasithi	0.128	0.081	0.162	0.629	0.091	0.043	0.05	0.062	Yes	0.25705
Bosnians	Steppe_EMBA	WHG	EHG	Mycenaean	0.317	0.134	0.225	0.324	0.206	0.085	0.124	0.097	Yes	0.46533
Bosnians	Steppe_EMBA	WHG	Iran_N	Mycenaean	0.47	0.15	0.216	0.164	0.141	0.068	0.131	0.055	Yes	0.165886
Bosnians	Steppe_EMBA	WHG	Minoan_Lasithi	CHG	0.092	0.246	0.352	0.31	0.134	0.073	0.119	0.17	Yes	0.0108661
Bosnians	Steppe_EMBA	WHG	Mycenaean	CHG	0.321	0.36	0.183	0.136	0.161	0.124	0.067	0.071	Yes	0.386283
Bosnians	Steppe_EMBA	WHG	Mycenaean	Yorubas	0.577	0.173	0.231	0.019	0.105	0.069	0.061	0.012	Yes	0.143043
Bosnians	Steppe_EMBA	Yorubas	Europe_EN	Europe_LNBA	0.083	0.017	0.261	0.638	0.063	0.01	0.051	0.098	Yes	0.0567142
Bosnians	WHG	EHG	CHG	Europe_EN	0.233	0.094	0.227	0.445	0.081	0.04	0.039	0.07	Yes	0.483297
Bosnians	WHG	EHG	Iran_N	Europe_EN	0.097	0.176	0.204	0.523	0.077	0.038	0.053	0.075	Yes	0.240491
Bosnians	WHG	EHG	Iran_N	Minoan_Lasithi	0.2	0.152	0.126	0.522	0.081	0.046	0.08	0.09	Yes	0.196872
Bosnians	WHG	EHG	Iran_N	Mycenaean	0.356	0.175	0.252	0.217	0.133	0.092	0.119	0.077	Yes	0.773554
Bosnians	WHG	EHG	Levant_N	CHG	0.485	0.04	0.174	0.3	0.06	0.037	0.06	0.045	Yes	0.582943
Bosnians	WHG	EHG	Minoan_Lasithi	CHG	0.286	0.117	0.481	0.116	0.102	0.06	0.108	0.075	Yes	0.243504
Bosnians	WHG	EHG	Minoan_Lasithi	Yorubas	0.16	0.19	0.64	0.01	0.093	0.046	0.068	0.019	Yes	0.142816
Bosnians	WHG	EHG	Mycenaean	CHG	0.555	0.123	0.231	0.091	0.213	0.132	0.118	0.043	Yes	0.587814
Bosnians	WHG	EHG	Mycenaean	Yorubas	0.321	0.285	0.371	0.022	0.208	0.125	0.102	0.019	Yes	0.447734
Bosnians	WHG	Iran_N	Levant_N	Europe_LNBA	0.048	0.116	0.093	0.743	0.072	0.052	0.036	0.1	Yes	0.235998
Bosnians	WHG	Iran_N	Mycenaean	Europe_LNBA	0.175	0.232	0.078	0.515	0.164	0.119	0.068	0.183	Yes	0.562227
Bosnians	WHG	Mycenaean	Yorubas	CHG	0.762	0.115	0.002	0.121	0.053	0.066	0.012	0.036	Yes	0.0625695
Bosnians	WHG	Mycenaean	Yorubas	Europe_LNBA	0.099	0.132	0.033	0.735	0.196	0.075	0.018	0.207	Yes	0.683117
Bosnians	WHG	Yorubas	Levant_N	CHG	0.558	0	0.089	0.352	0.052	0.018	0.068	0.046	Yes	0.158215
Bosnians	Yorubas	CHG	Europe_EN	Europe_LNBA	0.007	0.116	0.247	0.631	0.017	0.037	0.044	0.058	Yes	0.561191
Bosnians	Yorubas	CHG	Europe_LNBA	Europe_MNChL	0.005	0.2	0.515	0.28	0.018	0.049	0.09	0.058	Yes	0.321853
Bosnians	Yorubas	Levant_N	CHG	Europe_LNBA	0.015	0.107	0.114	0.764	0.019	0.041	0.045	0.053	Yes	0.134936
Bosnians	Yorubas	Levant_N	Europe_EN	Europe_LNBA	0.023	0.025	0.179	0.773	0.02	0.125	0.199	0.094	Yes	0.0176539
Bulgarians	Anatolia_BA	WHG	CHG	Europe_LNBA	0.609	0.147	0.191	0.053	0.194	0.121	0.191	0.229	Yes	0.0239758
Bulgarians	Anatolia_N	CHG	Europe_LNBA	Europe_MNChL	0.1	0.229	0.366	0.305	0.104	0.057	0.082	0.104	Yes	0.650422
Bulgarians	Anatolia_N	EHG	CHG	Europe_MNChL	0.045	0.083	0.319	0.553	0.129	0.031	0.057	0.1	Yes	0.775919
Bulgarians	Anatolia_N	EHG	Iran_N	Europe_MNChL	0.207	0.14	0.244	0.41	0.107	0.025	0.066	0.078	Yes	0.0242381
Bulgarians	Anatolia_N	Iran_N	Europe_LNBA	Europe_MNChL	0.251	0.09	0.556	0.103	0.089	0.056	0.053	0.07	Yes	0.0395517
Bulgarians	Anatolia_N	Iran_N	Yorubas	Europe_LNBA	0.361	0.041	0.003	0.594	0.065	0.102	0.019	0.061	Yes	0.0136502
Bulgarians	Anatolia_N	Steppe_EMBA	CHG	Europe_MNChL	0.075	0.178	0.252	0.496	0.132	0.057	0.079	0.103	Yes	0.344464
Bulgarians	Anatolia_N	WHG	CHG	Europe_LNBA	0.417	0.143	0.272	0.168	0.071	0.074	0.091	0.174	Yes	0.0842919
Bulgarians	Anatolia_N	WHG	Iran_N	Europe_LNBA	0.358	0.012	0.064	0.566	0.056	0.04	0.071	0.098	Yes	0.0141275
Bulgarians	CHG	Europe_EN	Europe_LNBA	Europe_MNChL	0.399	0.116	0.325	0.161	0.103	0.155	0.105	0.155	Yes	0.337888
Bulgarians	EHG	Levant_N	CHG	Europe_MNChL	0.039	0.002	0.374	0.585	0.05	0.108	0.075	0.094	Yes	0.210309
Bulgarians	EHG	Mycenaean	Yorubas	CHG	0.172	0.63	0.023	0.175	0.167	0.168	0.031	0.11	Yes	0.051605
Bulgarians	EHG	Mycenaean	Yorubas	Europe_LNBA	0.019	0.519	0.027	0.435	0.198	0.226	0.028	0.385	Yes	0.0435665
Bulgarians	EHG	Yorubas	CHG	Europe_MNChL	0.037	0.01	0.374	0.579	0.036	0.018	0.048	0.038	Yes	0.298945
Bulgarians	Iran_N	Levant_N	Europe_EN	Europe_LNBA	0.128	0.042	0.258	0.571	0.055	0.094	0.152	0.068	Yes	0.0265595
Bulgarians	Iran_N	Levant_N	Europe_LNBA	Europe_MNChL	0.171	0.142	0.59	0.097	0.058	0.051	0.072	0.072	Yes	0.0102252
Bulgarians	Iran_N	Minoan_Lasithi	Yorubas	Europe_LNBA	0.022	0.327	0.006	0.644	0.084	0.059	0.015	0.07	Yes	0.0405209
Bulgarians	Iran_N	Yorubas	Europe_EN	Europe_LNBA	0.118	0.007	0.282	0.593	0.068	0.012	0.043	0.053	Yes	0.0265931
Bulgarians	Levant_N	CHG	Europe_LNBA	Europe_MNChL	0.055	0.242	0.378	0.324	0.058	0.052	0.088	0.082	Yes	0.57958
Bulgarians	Minoan_Lasithi	CHG	Europe_LNBA	Europe_MNChL	0.065	0.236	0.36	0.339	0.14	0.079	0.091	0.125	Yes	0.584466
Bulgarians	Steppe_EMBA	EHG	CHG	Europe_EN	0.04	0.135	0.221	0.604	0.068	0.039	0.058	0.042	Yes	0.0235923
Bulgarians	Steppe_EMBA	EHG	Iran_N	Minoan_Lasithi	0.102	0.157	0.056	0.685	0.117	0.068	0.107	0.098	Yes	0.0154187
Bulgarians	Steppe_EMBA	EHG	Iran_N	Mycenaean	0.245	0.121	0.312	0.322	0.237	0.177	0.219	0.164	Yes	0.146155
Bulgarians	Steppe_EMBA	EHG	Minoan_Lasithi	Europe_MNChL	0.056	0.193	0.706	0.046	0.098	0.057	0.152	0.145	Yes	0.0194975
Bulgarians	Steppe_EMBA	EHG	Minoan_Lasithi	Yorubas	0.057	0.193	0.743	0.006	0.102	0.059	0.069	0.021	Yes	0.0192641
Bulgarians	Steppe_EMBA	EHG	Mycenaean	Yorubas	0.318	0.19	0.472	0.02	0.233	0.144	0.133	0.022	Yes	0.132296
Bulgarians	Steppe_EMBA	Mycenaean	Yorubas	CHG	0.565	0.384	0.007	0.045	0.129	0.106	0.019	0.077	Yes	0.0121314
Bulgarians	Steppe_EMBA	Mycenaean	Yorubas	Europe_LNBA	0.372	0.323	0.01	0.296	0.221	0.095	0.017	0.233	Yes	0.0437326
Bulgarians	Steppe_EMBA	WHG	CHG	Europe_EN	0.024	0.206	0.378	0.391	0.075	0.046	0.066	0.052	Yes	0.546118
Bulgarians	Steppe_EMBA	WHG	CHG	Europe_MNChL	0.004	0.117	0.435	0.444	0.084	0.065	0.072	0.072	Yes	0.294763
Bulgarians	Steppe_EMBA	WHG	EHG	Minoan_Lasithi	0.049	0.078	0.164	0.709	0.097	0.047	0.057	0.065	Yes	0.0482042
Bulgarians	Steppe_EMBA	WHG	EHG	Mycenaean	0.3	0.096	0.165	0.439	0.227	0.103	0.143	0.13	Yes	0.133367
Bulgarians	Steppe_EMBA	WHG	Iran_N	Mycenaean	0.455	0.122	0.166	0.258	0.158	0.081	0.18	0.109	Yes	0.0355774
Bulgarians	Steppe_EMBA	WHG	Mycenaean	CHG	0.278	0.343	0.214	0.165	0.147	0.107	0.066	0.062	Yes	0.532746
Bulgarians	Steppe_EMBA	WHG	Mycenaean	Yorubas	0.518	0.134	0.337	0.011	0.126	0.081	0.088	0.015	Yes	0.0435396
Bulgarians	WHG	CHG	Europe_EN	Europe_LNBA	0.15	0.207	0.305	0.337	0.121	0.054	0.044	0.152	Yes	0.55779
Bulgarians	WHG	EHG	CHG	Europe_EN	0.277	0.053	0.26	0.409	0.084	0.038	0.04	0.074	Yes	0.60197
Bulgarians	WHG	EHG	Iran_N	Europe_EN	0.082	0.154	0.244	0.52	0.095	0.046	0.066	0.099	Yes	0.0118225
Bulgarians	WHG	EHG	Iran_N	Minoan_Lasithi	0.184	0.127	0.133	0.557	0.085	0.049	0.093	0.108	Yes	0.0474609
Bulgarians	WHG	EHG	Iran_N	Mycenaean	0.235	0.147	0.3	0.318	0.169	0.129	0.215	0.144	Yes	0.175621
Bulgarians	WHG	EHG	Levant_N	CHG	0.49	0.009	0.197	0.304	0.059	0.036	0.062	0.047	Yes	0.632051
Bulgarians	WHG	EHG	Minoan_Lasithi	CHG	0.344	0.058	0.43	0.168	0.093	0.054	0.108	0.075	Yes	0.243211
Bulgarians	WHG	EHG	Minoan_Lasithi	Yorubas	0.141	0.168	0.685	0.007	0.097	0.048	0.072	0.019	Yes	0.0368206
Bulgarians	WHG	EHG	Mycenaean	Yorubas	0.194	0.25	0.538	0.018	0.267	0.16	0.154	0.026	Yes	0.10038
Bulgarians	WHG	Iran_N	Minoan_Lasithi	Europe_LNBA	0.027	0.041	0.322	0.61	0.087	0.074	0.063	0.127	Yes	0.0390405
Bulgarians	WHG	Iran_N	Mycenaean	Europe_LNBA	0.056	0.074	0.309	0.56	0.283	0.382	0.244	0.331	Yes	0.0158467
Bulgarians	WHG	Minoan_Lasithi	CHG	Europe_LNBA	0.183	0.296	0.134	0.387	0.14	0.054	0.073	0.188	Yes	0.161393
Bulgarians	Yorubas	CHG	Europe_EN	Europe_LNBA	0.006	0.162	0.327	0.504	0.017	0.041	0.041	0.055	Yes	0.334829
Bulgarians	Yorubas	CHG	Europe_LNBA	Europe_MNChL	0.003	0.265	0.34	0.392	0.021	0.053	0.089	0.057	Yes	0.562827
Corsicans	Anatolia_BA	Steppe_EMBA	WHG	CHG	0.799	0.013	0.097	0.091	0.094	0.064	0.049	0.095	Yes	0.371317
Corsicans	Anatolia_BA	WHG	CHG	Europe_LNBA	0.765	0.076	0.079	0.081	0.086	0.055	0.072	0.131	Yes	0.403535
Corsicans	Anatolia_BA	WHG	EHG	CHG	0.813	0.093	0.003	0.091	0.092	0.04	0.023	0.067	Yes	0.300476
Corsicans	Anatolia_N	CHG	Europe_LNBA	Europe_MNChL	0.18	0.233	0.202	0.385	0.131	0.063	0.087	0.134	Yes	0.85229
Corsicans	Anatolia_N	EHG	CHG	Europe_MNChL	0.145	0.057	0.275	0.524	0.133	0.029	0.053	0.104	Yes	0.854473
Corsicans	Anatolia_N	EHG	Iran_N	Europe_MNChL	0.299	0.098	0.217	0.387	0.101	0.022	0.049	0.074	Yes	0.848882
Corsicans	Anatolia_N	Iran_N	Europe_LNBA	Europe_MNChL	0.325	0.133	0.362	0.18	0.09	0.046	0.053	0.073	Yes	0.86516
Corsicans	Anatolia_N	Iran_N	Levant_N	Europe_LNBA	0.409	0.097	0.024	0.47	0.163	0.046	0.094	0.063	Yes	0.461793
Corsicans	Anatolia_N	Iran_N	Yorubas	Europe_LNBA	0.526	0.027	0.012	0.435	0.056	0.076	0.016	0.064	Yes	0.171614
Corsicans	Anatolia_N	Steppe_EMBA	CHG	Europe_MNChL	0.171	0.101	0.241	0.487	0.145	0.051	0.072	0.118	Yes	0.775598
Corsicans	Anatolia_N	Steppe_EMBA	Iran_N	Europe_MNChL	0.329	0.189	0.141	0.341	0.107	0.03	0.052	0.077	Yes	0.514254
Corsicans	Anatolia_N	Steppe_EMBA	WHG	Iran_N	0.667	0.107	0.09	0.136	0.074	0.038	0.027	0.081	Yes	0.014853
Corsicans	Anatolia_N	WHG	CHG	Europe_LNBA	0.576	0.127	0.236	0.061	0.069	0.077	0.097	0.17	Yes	0.0708568
Corsicans	Anatolia_N	WHG	EHG	Iran_N	0.662	0.101	0.042	0.196	0.067	0.025	0.02	0.061	Yes	0.0320861
Corsicans	Anatolia_N	WHG	Iran_N	Europe_LNBA	0.524	0.041	0.104	0.331	0.054	0.029	0.051	0.079	Yes	0.273929
Corsicans	Anatolia_N	WHG	Yorubas	CHG	0.582	0.152	0.005	0.261	0.073	0.031	0.013	0.051	Yes	0.0697869
Corsicans	CHG	Europe_EN	Europe_LNBA	Europe_MNChL	0.354	0.284	0.252	0.11	0.091	0.147	0.078	0.132	Yes	0.240737
Corsicans	EHG	Iran_N	CHG	Europe_MNChL	0.011	0	0.401	0.589	0.038	0.146	0.135	0.057	Yes	0.86724
Corsicans	EHG	Iran_N	Europe_EN	Europe_MNChL	0.051	0.39	0.103	0.456	0.033	0.048	0.203	0.196	Yes	0.0113848
Corsicans	EHG	Iran_N	Levant_N	Europe_MNChL	0.069	0.368	0.155	0.408	0.031	0.043	0.068	0.082	Yes	0.0732836
Corsicans	EHG	Iran_N	Minoan_Lasithi	Europe_MNChL	0.085	0.267	0.42	0.227	0.062	0.139	0.409	0.332	Yes	0.018817
Corsicans	EHG	Levant_N	CHG	Europe_MNChL	0.009	0.026	0.351	0.614	0.044	0.096	0.061	0.087	Yes	0.379365
Corsicans	EHG	Mycenaean	Yorubas	CHG	0.082	0.718	0.043	0.157	0.19	0.174	0.034	0.099	Yes	0.202805
Corsicans	EHG	Yorubas	CHG	Europe_MNChL	0.008	0.021	0.334	0.637	0.034	0.017	0.043	0.036	Yes	0.628263
Corsicans	Iran_N	Levant_N	Europe_EN	Europe_LNBA	0.19	0.079	0.321	0.41	0.055	0.067	0.117	0.06	Yes	0.647787
Corsicans	Iran_N	Levant_N	Europe_LNBA	Europe_MNChL	0.258	0.165	0.405	0.172	0.055	0.047	0.066	0.061	Yes	0.496515
Corsicans	Iran_N	Minoan_Lasithi	Europe_LNBA	Europe_MNChL	0.111	0.355	0.45	0.084	0.091	0.127	0.089	0.118	Yes	0.456434
Corsicans	Iran_N	Minoan_Lasithi	Yorubas	Europe_LNBA	0.015	0.439	0.019	0.527	0.101	0.061	0.018	0.079	Yes	0.527216
Corsicans	Iran_N	Mycenaean	Europe_LNBA	Europe_MNChL	0.343	0.212	0.402	0.043	0.18	0.211	0.153	0.203	Yes	0.394683
Corsicans	Iran_N	Yorubas	Europe_EN	Europe_LNBA	0.129	0.016	0.414	0.441	0.065	0.013	0.043	0.052	Yes	0.611661
Corsicans	Levant_N	CHG	Europe_LNBA	Europe_MNChL	0.068	0.272	0.203	0.457	0.074	0.055	0.101	0.107	Yes	0.76995
Corsicans	Minoan_Lasithi	CHG	Europe_LNBA	Europe_MNChL	0.17	0.224	0.206	0.399	0.197	0.099	0.107	0.187	Yes	0.829232
Corsicans	Minoan_Lasithi	Yorubas	CHG	Europe_LNBA	0.652	0.007	0.013	0.329	0.066	0.013	0.039	0.056	Yes	0.105559
Corsicans	Minoan_Lasithi	Yorubas	Europe_LNBA	Europe_MNChL	0.607	0.015	0.32	0.058	0.082	0.012	0.056	0.052	Yes	0.0918026
Corsicans	Mycenaean	Yorubas	CHG	Europe_LNBA	0.507	0.015	0.028	0.45	0.14	0.019	0.049	0.115	Yes	0.508729
Corsicans	Steppe_EMBA	EHG	CHG	Europe_EN	0.01	0.12	0.187	0.684	0.064	0.036	0.052	0.04	Yes	0.0537989
Corsicans	Steppe_EMBA	EHG	Iran_N	Minoan_Lasithi	0.052	0.139	0.076	0.733	0.111	0.067	0.092	0.095	Yes	0.110771
Corsicans	Steppe_EMBA	EHG	Minoan_Lasithi	Europe_MNChL	0.008	0.173	0.697	0.121	0.088	0.051	0.129	0.122	Yes	0.152065
Corsicans	Steppe_EMBA	EHG	Minoan_Lasithi	Yorubas	0.012	0.175	0.794	0.02	0.096	0.056	0.069	0.021	Yes	0.147379
Corsicans	Steppe_EMBA	EHG	Mycenaean	Yorubas	0.057	0.317	0.591	0.035	0.292	0.171	0.166	0.028	Yes	0.531241
Corsicans	Steppe_EMBA	Iran_N	Levant_N	Europe_MNChL	0.179	0.296	0.18	0.345	0.062	0.053	0.08	0.101	Yes	0.0178867
Corsicans	Steppe_EMBA	Iran_N	Mycenaean	Yorubas	0.482	0.074	0.424	0.019	1.814	4.355	2.129	0.429	Yes	0.0261836
Corsicans	Steppe_EMBA	Mycenaean	Yorubas	CHG	0.415	0.515	0.021	0.048	0.173	0.146	0.024	0.086	Yes	0.024054
Corsicans	Steppe_EMBA	WHG	EHG	Minoan_Lasithi	0.002	0.09	0.148	0.76	0.093	0.049	0.055	0.068	Yes	0.286242
Corsicans	Steppe_EMBA	WHG	EHG	Mycenaean	0.028	0.143	0.291	0.538	0.279	0.135	0.167	0.163	Yes	0.465128
Corsicans	Steppe_EMBA	WHG	Iran_N	Levant_N	0.068	0.221	0.427	0.285	0.095	0.071	0.085	0.066	Yes	0.0285418
Corsicans	Steppe_EMBA	WHG	Iran_N	Minoan_Lasithi	0.123	0.144	0.183	0.55	0.075	0.05	0.074	0.066	Yes	0.094638
Corsicans	Steppe_EMBA	WHG	Iran_N	Mycenaean	0.213	0.222	0.287	0.278	0.15	0.1	0.142	0.09	Yes	0.146501
Corsicans	Steppe_EMBA	WHG	Minoan_Lasithi	Yorubas	0.154	0.148	0.674	0.025	0.064	0.042	0.052	0.018	Yes	0.0223687
Corsicans	Steppe_EMBA	WHG	Mycenaean	CHG	0.088	0.437	0.297	0.178	0.194	0.138	0.09	0.075	Yes	0.586302
Corsicans	Steppe_EMBA	WHG	Mycenaean	Yorubas	0.34	0.225	0.41	0.026	0.151	0.111	0.1	0.019	Yes	0.123689
Corsicans	Steppe_EMBA	Yorubas	CHG	Europe_MNChL	0.022	0.015	0.337	0.626	0.058	0.017	0.053	0.041	Yes	0.583611
Corsicans	WHG	CHG	Europe_EN	Europe_LNBA	0.19	0.202	0.435	0.173	0.103	0.047	0.05	0.123	Yes	0.80287
Corsicans	WHG	EHG	CHG	Europe_EN	0.243	0.046	0.217	0.495	0.073	0.033	0.039	0.069	Yes	0.781006
Corsicans	WHG	EHG	Iran_N	Europe_EN	0.109	0.11	0.219	0.562	0.072	0.032	0.049	0.074	Yes	0.489792
Corsicans	WHG	EHG	Iran_N	Levant_N	0.344	0.038	0.359	0.26	0.067	0.039	0.055	0.058	Yes	0.0732083
Corsicans	WHG	EHG	Iran_N	Minoan_Lasithi	0.222	0.078	0.153	0.547	0.071	0.042	0.071	0.083	Yes	0.603086
Corsicans	WHG	EHG	Iran_N	Mycenaean	0.321	0.117	0.29	0.272	0.133	0.084	0.133	0.079	Yes	0.9587
Corsicans	WHG	EHG	Minoan_Lasithi	CHG	0.308	0.063	0.522	0.107	0.089	0.05	0.102	0.069	Yes	0.581733
Corsicans	WHG	EHG	Minoan_Lasithi	Yorubas	0.181	0.123	0.675	0.02	0.086	0.041	0.068	0.018	Yes	0.410657
Corsicans	WHG	EHG	Mycenaean	CHG	0.58	0.045	0.265	0.11	0.151	0.095	0.096	0.043	Yes	0.968653
Corsicans	WHG	EHG	Mycenaean	Yorubas	0.323	0.21	0.442	0.025	0.196	0.11	0.12	0.022	Yes	0.707122
Corsicans	WHG	Iran_N	Europe_EN	Europe_LNBA	0.045	0.159	0.412	0.384	0.063	0.044	0.048	0.076	Yes	0.69355
Corsicans	WHG	Iran_N	Levant_N	CHG	0.46	0.038	0.229	0.272	0.056	0.116	0.053	0.101	Yes	0.840847
Corsicans	WHG	Iran_N	Levant_N	Europe_LNBA	0.185	0.239	0.217	0.359	0.08	0.055	0.045	0.103	Yes	0.287955
Corsicans	WHG	Iran_N	Minoan_Lasithi	Europe_LNBA	0.122	0.096	0.409	0.373	0.075	0.059	0.057	0.106	Yes	0.650376
Corsicans	WHG	Iran_N	Mycenaean	Europe_LNBA	0.254	0.19	0.235	0.321	0.163	0.131	0.078	0.141	Yes	0.478208
Corsicans	WHG	Levant_N	CHG	Europe_EN	0.436	0.169	0.27	0.125	0.104	0.132	0.043	0.238	Yes	0.890121
Corsicans	WHG	Levant_N	CHG	Europe_MNChL	0.469	0.222	0.285	0.025	0.252	0.154	0.06	0.347	Yes	0.85765
Corsicans	WHG	Minoan_Lasithi	CHG	Europe_LNBA	0.192	0.414	0.088	0.305	0.13	0.06	0.068	0.163	Yes	0.600831
Corsicans	WHG	Minoan_Lasithi	Yorubas	CHG	0.41	0.412	0.008	0.17	0.049	0.074	0.015	0.054	Yes	0.261733
Corsicans	WHG	Minoan_Lasithi	Yorubas	Europe_LNBA	0.065	0.443	0.02	0.472	0.074	0.05	0.013	0.088	Yes	0.704928
Corsicans	WHG	Mycenaean	Yorubas	CHG	0.687	0.201	0.003	0.109	0.075	0.081	0.014	0.036	Yes	0.393157
Corsicans	WHG	Mycenaean	Yorubas	Europe_LNBA	0.202	0.326	0.026	0.446	0.221	0.092	0.02	0.183	Yes	0.496791
Corsicans	WHG	Yorubas	CHG	Europe_EN	0.321	0.012	0.244	0.423	0.048	0.014	0.034	0.054	Yes	0.694578
Corsicans	WHG	Yorubas	CHG	Europe_MNChL	0.056	0.014	0.343	0.587	0.097	0.016	0.038	0.092	Yes	0.606556
Corsicans	WHG	Yorubas	Levant_N	CHG	0.489	0.012	0.223	0.276	0.043	0.016	0.055	0.04	Yes	0.90698
Corsicans	Yorubas	CHG	Europe_EN	Europe_LNBA	0.033	0.13	0.457	0.379	0.017	0.036	0.042	0.051	Yes	0.722617
Corsicans	Yorubas	CHG	Europe_LNBA	Europe_MNChL	0.031	0.277	0.157	0.535	0.022	0.048	0.087	0.061	Yes	0.877455
Croats	Anatolia_BA	WHG	CHG	Europe_LNBA	0.394	0.122	0.163	0.32	0.175	0.077	0.091	0.253	Yes	0.0268365
Croats	Anatolia_N	CHG	Europe_LNBA	Europe_MNChL	0.063	0.148	0.574	0.215	0.081	0.051	0.08	0.09	Yes	0.412798
Croats	Anatolia_N	EHG	Iran_N	Europe_MNChL	0.141	0.203	0.172	0.483	0.101	0.025	0.06	0.07	Yes	0.0706774
Croats	Anatolia_N	Iran_N	Europe_LNBA	Europe_MNChL	0.187	0.014	0.717	0.082	0.07	0.047	0.053	0.06	Yes	0.282392
Croats	Anatolia_N	Iran_N	Levant_N	Europe_LNBA	0.112	0.014	0.095	0.78	0.126	0.051	0.079	0.049	Yes	0.239613
Croats	Anatolia_N	Levant_N	CHG	Europe_LNBA	0.028	0.146	0.059	0.766	0.12	0.086	0.045	0.074	Yes	0.11024
Croats	Anatolia_N	Steppe_EMBA	CHG	Europe_MNChL	0.081	0.305	0.146	0.468	0.094	0.043	0.058	0.073	Yes	0.310515
Croats	Anatolia_N	Steppe_EMBA	Iran_N	Europe_MNChL	0.197	0.375	0.021	0.406	0.078	0.027	0.047	0.055	Yes	0.100922
Croats	Anatolia_N	Steppe_EMBA	Yorubas	Europe_MNChL	0.166	0.397	0.016	0.421	0.068	0.024	0.009	0.056	Yes	0.0131427
Croats	Anatolia_N	WHG	CHG	Europe_LNBA	0.256	0.108	0.198	0.438	0.063	0.087	0.108	0.226	Yes	0.0868514
Croats	Anatolia_N	WHG	EHG	CHG	0.331	0.266	0.014	0.39	0.111	0.06	0.047	0.09	Yes	0.0136583
Croats	Anatolia_N	WHG	Iran_N	Europe_LNBA	0.26	0.024	0.006	0.71	0.049	0.036	0.054	0.086	Yes	0.184502
Croats	Anatolia_N	Yorubas	CHG	Europe_LNBA	0.216	0.001	0.081	0.702	0.046	0.01	0.035	0.055	Yes	0.0241852
Croats	EHG	Levant_N	CHG	Europe_MNChL	0.096	0.014	0.312	0.578	0.055	0.13	0.083	0.108	Yes	0.0152404
Croats	EHG	Minoan_Lasithi	Levant_N	Europe_LNBA	0.009	0.264	0.018	0.709	0.028	0.129	0.08	0.089	Yes	0.381817
Croats	Iran_N	Levant_N	Europe_EN	Europe_LNBA	0.027	0.047	0.21	0.715	0.048	0.065	0.11	0.059	Yes	0.55199
Croats	Iran_N	Levant_N	Europe_LNBA	Europe_MNChL	0.065	0.117	0.725	0.093	0.051	0.042	0.071	0.068	Yes	0.333449
Croats	Iran_N	Yorubas	Europe_EN	Europe_LNBA	0.007	0.014	0.213	0.765	0.062	0.012	0.039	0.061	Yes	0.220308
Croats	Iran_N	Yorubas	Europe_LNBA	Europe_MNChL	0.065	0.012	0.72	0.203	0.077	0.013	0.082	0.044	Yes	0.0210951
Croats	Levant_N	CHG	Europe_EN	Europe_LNBA	0.006	0.071	0.275	0.648	0.057	0.033	0.083	0.053	Yes	0.537849
Croats	Levant_N	CHG	Europe_LNBA	Europe_MNChL	0.067	0.139	0.572	0.223	0.046	0.041	0.078	0.07	Yes	0.554414
Croats	Minoan_Lasithi	CHG	Europe_LNBA	Europe_MNChL	0.12	0.117	0.595	0.169	0.093	0.053	0.071	0.086	Yes	0.566857
Croats	Minoan_Lasithi	Levant_N	Europe_LNBA	Europe_MNChL	0.012	0.156	0.815	0.017	0.145	0.09	0.082	0.075	Yes	0.0816038
Croats	Minoan_Lasithi	Yorubas	CHG	Europe_LNBA	0.271	-0.001	0.049	0.68	0.07	0.011	0.034	0.064	Yes	0.1128
Croats	Minoan_Lasithi	Yorubas	Europe_LNBA	Europe_MNChL	0.232	0.009	0.704	0.056	0.109	0.011	0.076	0.056	Yes	0.0169944
Croats	Minoan_Lasithi	Yorubas	Levant_N	Europe_LNBA	0.015	0	0.162	0.823	0.15	0.013	0.095	0.074	Yes	0.0800697
Croats	Mycenaean	Yorubas	CHG	Europe_LNBA	0.138	0.001	0.068	0.793	0.099	0.017	0.058	0.083	Yes	0.308479
Croats	Steppe_EMBA	EHG	CHG	Europe_MNChL	0.005	0.146	0.271	0.577	0.074	0.037	0.045	0.04	Yes	0.614267
Croats	Steppe_EMBA	EHG	Iran_N	Mycenaean	0.131	0.417	0.042	0.409	0.372	0.277	0.287	0.2	Yes	0.0914818
Croats	Steppe_EMBA	EHG	Minoan_Lasithi	Europe_MNChL	0.107	0.212	0.521	0.16	0.087	0.048	0.114	0.108	Yes	0.0576969
Croats	Steppe_EMBA	EHG	Minoan_Lasithi	Yorubas	0.095	0.229	0.672	0.003	0.103	0.059	0.067	0.02	Yes	0.0294093
Croats	Steppe_EMBA	EHG	Mycenaean	Yorubas	0.33	0.295	0.364	0.011	0.226	0.151	0.101	0.018	Yes	0.101881
Croats	Steppe_EMBA	Levant_N	Europe_EN	Europe_LNBA	0.093	0.057	0.267	0.582	0.065	0.074	0.126	0.117	Yes	0.345046
Croats	Steppe_EMBA	Minoan_Lasithi	Levant_N	Europe_LNBA	0.023	0.236	0.026	0.715	0.067	0.112	0.082	0.098	Yes	0.453533
Croats	Steppe_EMBA	Minoan_Lasithi	Yorubas	Europe_LNBA	0.001	0.229	0.007	0.764	0.063	0.047	0.011	0.095	Yes	0.362927
Croats	Steppe_EMBA	Mycenaean	Levant_N	Europe_LNBA	0.21	0.076	0.109	0.606	0.575	0.329	0.193	0.711	Yes	0.348687
Croats	Steppe_EMBA	WHG	CHG	Europe_EN	0.045	0.258	0.383	0.314	0.081	0.05	0.072	0.056	Yes	0.246421
Croats	Steppe_EMBA	WHG	CHG	Europe_MNChL	0.024	0.193	0.438	0.344	0.093	0.074	0.08	0.078	Yes	0.113953
Croats	Steppe_EMBA	WHG	EHG	Minoan_Lasithi	0.092	0.118	0.179	0.611	0.091	0.041	0.049	0.056	Yes	0.302774
Croats	Steppe_EMBA	WHG	EHG	Mycenaean	0.347	0.162	0.206	0.285	0.188	0.073	0.113	0.08	Yes	0.288153
Croats	Steppe_EMBA	WHG	Iran_N	Mycenaean	0.484	0.183	0.16	0.173	0.169	0.073	0.164	0.063	Yes	0.0469924
Croats	Steppe_EMBA	WHG	Minoan_Lasithi	CHG	0.059	0.291	0.328	0.322	0.105	0.06	0.085	0.118	Yes	0.130325
Croats	Steppe_EMBA	WHG	Minoan_Lasithi	Europe_LNBA	0.01	0.017	0.249	0.724	0.068	0.035	0.057	0.133	Yes	0.356922
Croats	Steppe_EMBA	WHG	Mycenaean	CHG	0.326	0.378	0.148	0.148	0.134	0.096	0.044	0.052	Yes	0.868993
Croats	Steppe_EMBA	WHG	Mycenaean	Yorubas	0.598	0.173	0.218	0.011	0.113	0.07	0.062	0.011	Yes	0.059136
Croats	Steppe_EMBA	Yorubas	Levant_N	Europe_LNBA	0.024	0	0.182	0.793	0.082	0.013	0.05	0.116	Yes	0.0817813
Croats	WHG	CHG	Europe_EN	Europe_LNBA	0.104	0.129	0.21	0.557	0.137	0.064	0.04	0.188	Yes	0.267405
Croats	WHG	EHG	CHG	Europe_EN	0.33	0.089	0.223	0.359	0.089	0.043	0.039	0.074	Yes	0.185783
Croats	WHG	EHG	Iran_N	Europe_EN	0.135	0.208	0.153	0.504	0.096	0.045	0.057	0.092	Yes	0.0104633
Croats	WHG	EHG	Iran_N	Minoan_Lasithi	0.246	0.166	0.078	0.51	0.08	0.043	0.069	0.085	Yes	0.150613
Croats	WHG	EHG	Iran_N	Mycenaean	0.399	0.243	0.106	0.252	0.135	0.106	0.147	0.091	Yes	0.369189
Croats	WHG	EHG	Levant_N	CHG	0.491	0.045	0.203	0.26	0.063	0.038	0.063	0.044	Yes	0.291043
Croats	WHG	EHG	Minoan_Lasithi	CHG	0.341	0.117	0.435	0.108	0.1	0.056	0.104	0.066	Yes	0.306525
Croats	WHG	EHG	Minoan_Lasithi	Europe_LNBA	0.047	0.013	0.269	0.67	0.085	0.102	0.18	0.347	Yes	0.300061
Croats	WHG	EHG	Minoan_Lasithi	Yorubas	0.209	0.192	0.595	0.004	0.081	0.042	0.058	0.017	Yes	0.137801
Croats	WHG	EHG	Mycenaean	CHG	0.672	0.056	0.156	0.116	0.159	0.107	0.09	0.043	Yes	0.439422
Croats	WHG	EHG	Mycenaean	Yorubas	0.344	0.294	0.353	0.009	0.181	0.12	0.086	0.018	Yes	0.134581
Croats	WHG	Iran_N	Europe_EN	Europe_LNBA	0.009	0.041	0.21	0.739	0.075	0.053	0.047	0.097	Yes	0.143727
Croats	WHG	Iran_N	Levant_N	Europe_LNBA	0.052	0.057	0.147	0.744	0.07	0.052	0.035	0.099	Yes	0.215933
Croats	WHG	Iran_N	Minoan_Lasithi	Europe_LNBA	0.055	0.004	0.223	0.718	0.067	0.051	0.048	0.094	Yes	0.381148
Croats	WHG	Iran_N	Mycenaean	Europe_LNBA	0.241	0.046	0.093	0.62	0.16	0.164	0.073	0.213	Yes	0.222266
Croats	WHG	Minoan_Lasithi	CHG	Europe_LNBA	0.093	0.215	0.06	0.631	0.101	0.043	0.052	0.139	Yes	0.48787
Croats	WHG	Minoan_Lasithi	Levant_N	Europe_LNBA	0.036	0.255	0.006	0.702	0.066	0.125	0.086	0.1	Yes	0.478768
Croats	WHG	Minoan_Lasithi	Yorubas	Europe_LNBA	0.037	0.231	0.007	0.726	0.055	0.041	0.011	0.072	Yes	0.402438
Croats	WHG	Mycenaean	Yorubas	Europe_LNBA	0.159	0.115	0.006	0.719	0.192	0.079	0.015	0.233	Yes	0.128032
Croats	Yorubas	CHG	Europe_EN	Europe_LNBA	0.01	0.088	0.217	0.685	0.015	0.034	0.039	0.051	Yes	0.21333
Croats	Yorubas	CHG	Europe_LNBA	Europe_MNChL	0.006	0.167	0.558	0.269	0.017	0.044	0.08	0.052	Yes	0.368529
Croats	Yorubas	Levant_N	CHG	Europe_LNBA	0	0.163	0.058	0.78	0.018	0.039	0.046	0.051	Yes	0.107798
Croats	Yorubas	Levant_N	Europe_EN	Europe_LNBA	0.004	0.058	0.208	0.73	0.017	0.096	0.153	0.07	Yes	0.198145
Croats	Yorubas	Levant_N	Europe_LNBA	Europe_MNChL	0	0.164	0.809	0.027	0.019	0.05	0.054	0.074	Yes	0.0828057
Cypriots	Anatolia_N	EHG	Iran_N	Europe_MNChL	0.742	0	0.236	0.022	0.092	0.019	0.059	0.058	Yes	0.118096
Cypriots	Anatolia_N	EHG	Iran_N	Levant_N	0.767	0.002	0.231	0	0.251	0.021	0.109	0.156	Yes	0.0729732
Cypriots	Anatolia_N	Iran_N	CHG	Europe_LNBA	0.749	0.151	0.033	0.067	0.324	0.752	0.783	0.356	Yes	0.0307199
Cypriots	Anatolia_N	Iran_N	CHG	Europe_MNChL	0.64	0.032	0.207	0.122	0.26	0.392	0.438	0.202	Yes	0.0872251
Cypriots	Anatolia_N	Steppe_EMBA	Iran_N	Europe_MNChL	0.736	0.035	0.203	0.027	0.095	0.031	0.07	0.059	Yes	0.0348599
Cypriots	Anatolia_N	Steppe_EMBA	WHG	Iran_N	0.76	0.028	0.01	0.202	0.054	0.037	0.02	0.07	Yes	0.0352484
Cypriots	Anatolia_N	WHG	Yorubas	CHG	0.78	0.022	0.008	0.19	0.048	0.018	0.011	0.041	Yes	0.0843496
Cypriots	Anatolia_N	Yorubas	CHG	Europe_LNBA	0.797	0.008	0.179	0.016	0.048	0.011	0.042	0.041	Yes	0.0500711
Cypriots	Anatolia_N	Yorubas	CHG	Europe_MNChL	0.627	0.009	0.232	0.132	0.155	0.012	0.066	0.099	Yes	0.156612
Cypriots	EHG	Iran_N	Levant_N	Europe_EN	0.004	0.372	0.16	0.463	0.027	0.052	0.088	0.12	Yes	0.214386
Cypriots	EHG	Iran_N	Minoan_Lasithi	Europe_LNBA	0.015	0.209	0.733	0.043	0.057	0.094	0.1	0.167	Yes	0.572842
Cypriots	EHG	Iran_N	Minoan_Lasithi	Levant_N	0.03	0.239	0.668	0.063	0.033	0.111	0.249	0.157	Yes	0.484475
Cypriots	EHG	Iran_N	Minoan_Lasithi	Yorubas	0.027	0.224	0.75	-0.001	0.035	0.102	0.087	0.027	Yes	0.564575
Cypriots	EHG	Levant_N	CHG	Europe_EN	0.006	0.118	0.327	0.55	0.038	0.103	0.056	0.117	Yes	0.636769
Cypriots	EHG	Minoan_Lasithi	Yorubas	CHG	0.012	0.795	0.025	0.167	0.044	0.065	0.022	0.077	Yes	0.688875
Cypriots	EHG	Minoan_Lasithi	Yorubas	Europe_LNBA	0.006	0.837	0.034	0.122	0.046	0.099	0.022	0.122	Yes	0.33946
Cypriots	EHG	Mycenaean	Levant_N	CHG	0.06	0.618	0.119	0.202	0.197	0.35	0.248	0.091	Yes	0.645283
Cypriots	EHG	Mycenaean	Yorubas	CHG	0.035	0.683	0.042	0.24	0.187	0.155	0.035	0.096	Yes	0.688045
Cypriots	Iran_N	Levant_N	Europe_EN	Europe_LNBA	0.415	0.252	0.248	0.085	0.076	0.136	0.208	0.088	Yes	0.0342574
Cypriots	Iran_N	Levant_N	Europe_LNBA	Europe_MNChL	0.461	0.376	0.122	0.041	0.086	0.081	0.106	0.099	Yes	0.017846
Cypriots	Iran_N	Minoan_Lasithi	Yorubas	Europe_LNBA	0.148	0.68	0.016	0.155	0.12	0.088	0.023	0.083	Yes	0.468899
Cypriots	Minoan_Lasithi	Yorubas	CHG	Europe_LNBA	0.849	0.009	0.072	0.07	0.052	0.015	0.039	0.042	Yes	0.468186
Cypriots	Minoan_Lasithi	Yorubas	CHG	Europe_MNChL	0.695	0.013	0.154	0.137	0.124	0.014	0.056	0.074	Yes	0.694984
Cypriots	Mycenaean	Yorubas	CHG	Europe_LNBA	0.787	0.02	0.09	0.103	0.129	0.025	0.072	0.088	Yes	0.198515
Cypriots	Steppe_EMBA	EHG	Iran_N	Minoan_Lasithi	0.024	0.022	0.196	0.757	0.098	0.057	0.088	0.09	Yes	0.588198
Cypriots	Steppe_EMBA	EHG	Iran_N	Mycenaean	0.079	0.028	0.518	0.375	0.214	0.136	0.18	0.127	Yes	0.576885
Cypriots	Steppe_EMBA	EHG	Minoan_Lasithi	Yorubas	0.054	0.04	0.873	0.033	0.085	0.049	0.067	0.022	Yes	0.427915
Cypriots	Steppe_EMBA	EHG	Mycenaean	Yorubas	0.308	0.052	0.594	0.046	0.236	0.153	0.164	0.029	Yes	0.215577
Cypriots	Steppe_EMBA	Iran_N	Levant_N	Europe_EN	0.048	0.34	0.168	0.444	0.048	0.053	0.098	0.139	Yes	0.121175
Cypriots	Steppe_EMBA	Iran_N	Levant_N	Europe_MNChL	0.053	0.426	0.321	0.2	0.065	0.065	0.087	0.103	Yes	0.0345683
Cypriots	Steppe_EMBA	Iran_N	Minoan_Lasithi	Yorubas	0.096	0.176	0.726	0.002	0.056	0.109	0.081	0.027	Yes	0.459805
Cypriots	Steppe_EMBA	Iran_N	Mycenaean	Yorubas	0.246	0.409	0.345	-0.001	0.164	0.31	0.169	0.036	Yes	0.275801
Cypriots	Steppe_EMBA	Levant_N	CHG	Europe_EN	0.008	0.121	0.326	0.545	0.072	0.112	0.07	0.134	Yes	0.741963
Cypriots	Steppe_EMBA	Levant_N	CHG	Europe_LNBA	0.013	0.461	0.372	0.153	0.187	0.112	0.161	0.17	Yes	0.015082
Cypriots	Steppe_EMBA	Minoan_Lasithi	Yorubas	CHG	0.068	0.761	0.022	0.149	0.073	0.063	0.021	0.087	Yes	0.604448
Cypriots	Steppe_EMBA	Minoan_Lasithi	Yorubas	Europe_LNBA	0.066	0.787	0.031	0.115	0.08	0.072	0.02	0.109	Yes	0.401781
Cypriots	Steppe_EMBA	Mycenaean	Levant_N	CHG	0.304	0.488	0.069	0.138	0.257	0.479	0.328	0.099	Yes	0.518268
Cypriots	Steppe_EMBA	Mycenaean	Yorubas	CHG	0.309	0.5	0.029	0.162	0.172	0.127	0.025	0.083	Yes	0.570995
Cypriots	Steppe_EMBA	Mycenaean	Yorubas	Europe_LNBA	0.423	0.532	0.04	0.005	0.212	0.127	0.025	0.16	Yes	0.187722
Cypriots	Steppe_EMBA	WHG	Iran_N	Levant_N	0.031	0.087	0.481	0.401	0.103	0.073	0.103	0.08	Yes	0.0170804
Cypriots	Steppe_EMBA	WHG	Iran_N	Minoan_Lasithi	0.088	0.007	0.184	0.722	0.077	0.049	0.082	0.077	Yes	0.461274
Cypriots	Steppe_EMBA	WHG	Iran_N	Mycenaean	0.241	0.008	0.406	0.346	0.166	0.094	0.163	0.108	Yes	0.276257
Cypriots	Steppe_EMBA	WHG	Minoan_Lasithi	Yorubas	0.128	0	0.84	0.031	0.064	0.04	0.059	0.021	Yes	0.316172
Cypriots	Steppe_EMBA	WHG	Mycenaean	CHG	0.17	0.151	0.453	0.227	0.232	0.141	0.134	0.102	Yes	0.568241
Cypriots	Steppe_EMBA	Yorubas	Levant_N	CHG	0.131	0.008	0.52	0.34	0.119	0.023	0.073	0.172	Yes	0.0101884
Cypriots	WHG	EHG	Iran_N	Minoan_Lasithi	0.003	0.031	0.199	0.767	0.091	0.053	0.094	0.114	Yes	0.581007
Cypriots	WHG	EHG	Minoan_Lasithi	CHG	0.068	0.001	0.742	0.189	0.131	0.063	0.143	0.088	Yes	0.616507
Cypriots	WHG	Iran_N	Levant_N	CHG	0.245	0.075	0.391	0.29	0.068	0.182	0.058	0.171	Yes	0.227716
Cypriots	WHG	Iran_N	Levant_N	Europe_LNBA	0.022	0.398	0.391	0.189	0.123	0.09	0.066	0.169	Yes	0.0164882
Cypriots	WHG	Minoan_Lasithi	Yorubas	CHG	0.102	0.695	0.019	0.184	0.07	0.084	0.02	0.06	Yes	0.7091
Cypriots	WHG	Mycenaean	Yorubas	CHG	0.237	0.516	0.025	0.222	0.305	0.267	0.032	0.078	Yes	0.448265
Cypriots	WHG	Yorubas	Levant_N	CHG	0.256	0.014	0.384	0.346	0.057	0.02	0.061	0.056	Yes	0.337586
Cypriots	Yorubas	Levant_N	CHG	Europe_EN	0.025	0.105	0.315	0.555	0.026	0.082	0.047	0.095	Yes	0.839351
Cypriots	Yorubas	Levant_N	CHG	Europe_LNBA	0.021	0.445	0.362	0.172	0.034	0.067	0.096	0.089	Yes	0.0172403
Cypriots	Yorubas	Levant_N	CHG	Europe_MNChL	0.029	0.236	0.393	0.342	0.03	0.074	0.05	0.069	Yes	0.638129
Druze	Anatolia_BA	Steppe_EMBA	EHG	Iran_N	0.961	0.038	-0.001	0.003	0.13	0.221	0.13	0.122	Yes	0.387528
Druze	Anatolia_BA	WHG	Iran_N	Yorubas	0.946	0.009	0.034	0.012	0.096	0.024	0.099	0.022	Yes	0.459772
Druze	Anatolia_N	EHG	Iran_N	Europe_LNBA	0.717	0.006	0.276	0.001	0.082	0.038	0.056	0.104	Yes	0.320949
Druze	Anatolia_N	EHG	Iran_N	Levant_N	0.458	0.016	0.363	0.162	0.257	0.033	0.106	0.15	Yes	0.532398
Druze	Anatolia_N	EHG	Iran_N	Yorubas	0.733	0.013	0.243	0.011	0.052	0.022	0.073	0.014	Yes	0.370934
Druze	Anatolia_N	Iran_N	CHG	Europe_LNBA	0.689	0.263	0.018	0.03	0.065	0.104	0.094	0.068	Yes	0.278791
Druze	Anatolia_N	Iran_N	CHG	Europe_MNChL	0.679	0.251	0.048	0.022	0.086	0.105	0.084	0.064	Yes	0.270283
Druze	Anatolia_N	Iran_N	Levant_N	CHG	0.46	0.297	0.154	0.089	0.375	0.132	0.229	0.166	Yes	0.32819
Druze	Anatolia_N	Iran_N	Levant_N	Europe_LNBA	0.335	0.36	0.19	0.114	0.254	0.09	0.142	0.075	Yes	0.643871
Druze	Anatolia_N	Iran_N	Yorubas	CHG	0.737	0.166	0.015	0.082	0.084	0.231	0.027	0.134	Yes	0.308506
Druze	Anatolia_N	Iran_N	Yorubas	Europe_LNBA	0.689	0.229	0.013	0.069	0.048	0.074	0.016	0.059	Yes	0.429277
Druze	Anatolia_N	Iran_N	Yorubas	Europe_MNChL	0.697	0.29	0.003	0.009	0.082	0.051	0.014	0.06	Yes	0.314646
Druze	Anatolia_N	Levant_N	CHG	Europe_LNBA	0.325	0.271	0.369	0.035	0.328	0.21	0.102	0.085	Yes	0.0728309
Druze	Anatolia_N	Steppe_EMBA	Iran_N	Levant_N	0.423	0.061	0.343	0.173	0.295	0.056	0.103	0.177	Yes	0.515141
Druze	Anatolia_N	Steppe_EMBA	Iran_N	Yorubas	0.733	0.043	0.211	0.014	0.057	0.041	0.1	0.016	Yes	0.415228
Druze	Anatolia_N	Steppe_EMBA	WHG	Iran_N	0.71	0.022	0.001	0.267	0.052	0.038	0.023	0.066	Yes	0.349516
Druze	Anatolia_N	WHG	EHG	Iran_N	0.718	0	0.007	0.276	0.051	0.021	0.023	0.056	Yes	0.320953
Druze	Anatolia_N	WHG	Iran_N	Yorubas	0.701	0.01	0.285	0.004	0.048	0.02	0.052	0.014	Yes	0.330934
Druze	Anatolia_N	WHG	Yorubas	CHG	0.744	0.014	0.033	0.209	0.05	0.019	0.012	0.04	Yes	0.317406
Druze	Anatolia_N	Yorubas	CHG	Europe_LNBA	0.764	0.032	0.204	0.001	0.054	0.012	0.039	0.044	Yes	0.273496
Druze	Anatolia_N	Yorubas	CHG	Europe_MNChL	0.625	0.036	0.241	0.098	0.133	0.013	0.057	0.083	Yes	0.464863
Druze	Anatolia_N	Yorubas	Levant_N	CHG	0.529	0.035	0.144	0.293	0.516	0.016	0.32	0.198	Yes	0.269705
Druze	EHG	Iran_N	Levant_N	Europe_EN	0.019	0.464	0.271	0.246	0.032	0.063	0.092	0.135	Yes	0.553295
Druze	EHG	Iran_N	Levant_N	Europe_MNChL	0.013	0.516	0.342	0.13	0.039	0.057	0.075	0.095	Yes	0.431762
Druze	EHG	Iran_N	Minoan_Lasithi	Levant_N	0.024	0.398	0.374	0.204	0.033	0.139	0.328	0.19	Yes	0.50452
Druze	EHG	Iran_N	Minoan_Lasithi	Yorubas	0.013	0.231	0.722	0.034	0.036	0.103	0.089	0.028	Yes	0.542844
Druze	EHG	Minoan_Lasithi	Yorubas	CHG	0.003	0.719	0.054	0.223	0.044	0.063	0.022	0.074	Yes	0.931408
Druze	EHG	Minoan_Lasithi	Yorubas	Europe_LNBA	0.018	0.86	0.068	0.054	0.047	0.109	0.024	0.13	Yes	0.188042
Druze	EHG	Mycenaean	Levant_N	CHG	0.057	0.48	0.289	0.175	0.222	0.379	0.244	0.099	Yes	0.562949
Druze	EHG	Mycenaean	Yorubas	Levant_N	0.096	0.622	0.06	0.222	0.128	0.446	0.072	0.477	Yes	0.412521
Druze	EHG	Yorubas	Levant_N	CHG	0.041	0.043	0.484	0.432	0.06	0.025	0.069	0.107	Yes	0.0690637
Druze	Iran_N	Levant_N	Europe_EN	Europe_LNBA	0.521	0.338	0.059	0.082	0.088	0.112	0.167	0.1	Yes	0.210123
Druze	Iran_N	Minoan_Lasithi	Yorubas	Europe_LNBA	0.145	0.665	0.052	0.139	0.134	0.098	0.026	0.091	Yes	0.487062
Druze	Minoan_Lasithi	Yorubas	CHG	Europe_LNBA	0.82	0.032	0.111	0.038	0.057	0.015	0.041	0.044	Yes	0.78093
Druze	Minoan_Lasithi	Yorubas	CHG	Europe_MNChL	0.697	0.036	0.169	0.098	0.128	0.015	0.06	0.074	Yes	0.925703
Druze	Mycenaean	Yorubas	CHG	Europe_LNBA	0.744	0.064	0.121	0.07	0.218	0.027	0.129	0.108	Yes	0.132316
Druze	Steppe_EMBA	EHG	Minoan_Lasithi	Yorubas	0.049	0.037	0.849	0.066	0.085	0.051	0.067	0.023	Yes	0.273737
Druze	Steppe_EMBA	EHG	Mycenaean	Yorubas	0.212	0.008	0.683	0.097	0.305	0.189	0.214	0.043	Yes	0.068949
Druze	Steppe_EMBA	Iran_N	Levant_N	Europe_EN	0.041	0.445	0.264	0.25	0.058	0.065	0.096	0.144	Yes	0.556796
Druze	Steppe_EMBA	Iran_N	Levant_N	Europe_MNChL	0.036	0.498	0.337	0.129	0.07	0.067	0.079	0.102	Yes	0.43499
Druze	Steppe_EMBA	Iran_N	Minoan_Lasithi	Yorubas	0.052	0.214	0.701	0.033	0.061	0.114	0.086	0.028	Yes	0.489261
Druze	Steppe_EMBA	Iran_N	Mycenaean	Yorubas	0.154	0.353	0.445	0.048	0.212	0.558	0.359	0.081	Yes	0.129011
Druze	Steppe_EMBA	Minoan_Lasithi	Yorubas	CHG	0.018	0.705	0.052	0.225	0.077	0.064	0.022	0.084	Yes	0.945567
Druze	Steppe_EMBA	Minoan_Lasithi	Yorubas	Europe_LNBA	0.083	0.805	0.065	0.047	0.083	0.083	0.022	0.118	Yes	0.263599
Druze	Steppe_EMBA	Mycenaean	Levant_N	CHG	0.287	0.318	0.276	0.119	0.269	0.371	0.217	0.109	Yes	0.613788
Druze	Steppe_EMBA	Mycenaean	Yorubas	CHG	0.133	0.554	0.081	0.232	0.245	0.174	0.036	0.126	Yes	0.331302
Druze	Steppe_EMBA	Mycenaean	Yorubas	Levant_N	0.354	0.379	0.036	0.23	0.149	0.302	0.046	0.251	Yes	0.578196
Druze	Steppe_EMBA	WHG	Iran_N	Levant_N	0.029	0.051	0.533	0.387	0.101	0.069	0.091	0.067	Yes	0.343178
Druze	Steppe_EMBA	WHG	Iran_N	Minoan_Lasithi	0.032	0.001	0.291	0.677	0.079	0.05	0.088	0.084	Yes	0.3469
Druze	Steppe_EMBA	WHG	Iran_N	Mycenaean	0.033	0.075	0.61	0.282	0.173	0.099	0.159	0.111	Yes	0.0991748
Druze	Steppe_EMBA	Yorubas	Levant_N	CHG	0.094	0.045	0.48	0.381	0.102	0.023	0.062	0.135	Yes	0.126286
Druze	WHG	EHG	Iran_N	Mycenaean	0.012	0.023	0.659	0.306	0.24	0.154	0.196	0.151	Yes	0.153358
Druze	WHG	Iran_N	Levant_N	CHG	0.158	0.319	0.382	0.142	0.067	0.176	0.059	0.154	Yes	0.521341
Druze	WHG	Iran_N	Levant_N	Europe_EN	0.011	0.464	0.251	0.274	0.097	0.069	0.111	0.231	Yes	0.496805
Druze	WHG	Iran_N	Levant_N	Europe_LNBA	0.02	0.475	0.37	0.135	0.116	0.081	0.061	0.149	Yes	0.419407
Druze	WHG	Iran_N	Levant_N	Europe_MNChL	0	0.518	0.323	0.16	0.145	0.056	0.082	0.199	Yes	0.404604
Druze	WHG	Iran_N	Minoan_Lasithi	Yorubas	0.031	0.246	0.696	0.027	0.065	0.103	0.1	0.028	Yes	0.437278
Druze	WHG	Iran_N	Mycenaean	Europe_LNBA	0.064	0.617	0.288	0.031	0.266	0.162	0.134	0.147	Yes	0.0813844
Druze	WHG	Iran_N	Mycenaean	Yorubas	0.094	0.438	0.427	0.04	0.198	0.492	0.458	0.09	Yes	0.110903
Druze	WHG	Levant_N	CHG	Europe_EN	0.063	0.287	0.405	0.244	0.509	0.522	0.064	1	Yes	0.235104
Druze	WHG	Minoan_Lasithi	Yorubas	CHG	0.051	0.668	0.051	0.23	0.078	0.087	0.021	0.06	Yes	0.962684
Druze	WHG	Mycenaean	Yorubas	CHG	0.187	0.493	0.073	0.248	0.355	0.304	0.047	0.092	Yes	0.335651
Druze	WHG	Yorubas	Levant_N	CHG	0.203	0.046	0.377	0.373	0.062	0.021	0.062	0.057	Yes	0.656168
Druze	Yorubas	Levant_N	CHG	Europe_EN	0.078	0.168	0.344	0.411	0.027	0.088	0.05	0.102	Yes	0.906823
Druze	Yorubas	Levant_N	CHG	Europe_LNBA	0.072	0.423	0.389	0.115	0.034	0.066	0.081	0.083	Yes	0.160632
Druze	Yorubas	Levant_N	CHG	Europe_MNChL	0.079	0.268	0.403	0.25	0.03	0.079	0.05	0.073	Yes	0.798957
Egyptans	Anatolia_N	Steppe_EMBA	Iran_N	Yorubas	0.806	0.009	0.059	0.127	0.047	0.038	0.088	0.014	Yes	0.0156489
Egyptans	Anatolia_N	Yorubas	Levant_N	CHG	0.359	0.156	0.339	0.146	0.175	0.019	0.123	0.058	Yes	0.477051
Egyptans	EHG	Mycenaean	Yorubas	Levant_N	0.003	0.365	0.171	0.461	0.125	0.18	0.048	0.204	Yes	0.850209
Egyptans	EHG	Yorubas	Levant_N	CHG	0.021	0.178	0.585	0.215	0.051	0.023	0.062	0.09	Yes	0.167767
Egyptans	Iran_N	Yorubas	Levant_N	Europe_EN	0.344	0.128	0.449	0.079	0.106	0.029	0.115	0.172	Yes	0.618177
Egyptans	Minoan_Lasithi	Yorubas	CHG	Europe_LNBA	0.856	0.127	0.011	0.006	0.042	0.016	0.033	0.036	Yes	0.582844
Egyptans	Minoan_Lasithi	Yorubas	CHG	Europe_MNChL	0.854	0.127	0.015	0.005	0.081	0.017	0.037	0.049	Yes	0.580622
Egyptans	Minoan_Lasithi	Yorubas	Levant_N	Europe_LNBA	0.744	0.136	0.111	0.009	0.131	0.017	0.122	0.041	Yes	0.670571
Egyptans	Mycenaean	Yorubas	CHG	Europe_LNBA	0.819	0.147	0.013	0.021	0.067	0.026	0.04	0.061	Yes	0.253336
Egyptans	Steppe_EMBA	Mycenaean	Yorubas	Levant_N	0.13	0.294	0.151	0.425	0.18	0.192	0.049	0.176	Yes	0.920534
Egyptans	Steppe_EMBA	Yorubas	Levant_N	CHG	0.059	0.178	0.588	0.175	0.087	0.023	0.056	0.11	Yes	0.256971
Egyptans	WHG	Iran_N	Yorubas	Levant_N	0.004	0.351	0.131	0.514	0.061	0.067	0.023	0.064	Yes	0.549578
Egyptans	WHG	Yorubas	Levant_N	CHG	0.11	0.176	0.523	0.19	0.061	0.021	0.061	0.054	Yes	0.445755
Egyptans	Yorubas	Levant_N	CHG	Europe_EN	0.264	0.447	0.159	0.13	0.027	0.098	0.05	0.108	Yes	0.337945
Egyptans	Yorubas	Levant_N	CHG	Europe_MNChL	0.264	0.488	0.178	0.07	0.028	0.081	0.049	0.069	Yes	0.310486
Estonians	Anatolia_BA	Steppe_EMBA	EHG	Europe_MNChL	0.02	0.528	0.016	0.436	0.079	0.14	0.091	0.058	Yes	0.11493
Estonians	Anatolia_BA	Steppe_EMBA	WHG	Europe_LNBA	0.036	0.143	0.075	0.746	0.069	0.085	0.036	0.161	Yes	0.0244953
Estonians	Anatolia_BA	WHG	EHG	CHG	0.115	0.381	0.094	0.41	0.171	0.091	0.061	0.127	Yes	0.0136977
Estonians	Anatolia_N	Steppe_EMBA	EHG	Europe_MNChL	0.039	0.513	0.025	0.424	0.067	0.114	0.077	0.062	Yes	0.121097
Estonians	Anatolia_N	Steppe_EMBA	WHG	Europe_LNBA	0.062	0.179	0.084	0.674	0.064	0.087	0.034	0.156	Yes	0.0388582
Estonians	Anatolia_N	WHG	EHG	CHG	0.178	0.344	0.109	0.368	0.097	0.061	0.052	0.078	Yes	0.0182319
Estonians	Anatolia_N	WHG	EHG	Europe_LNBA	0.038	0.049	0.037	0.876	0.071	0.034	0.046	0.116	Yes	0.0207071
Estonians	Steppe_EMBA	EHG	CHG	Europe_MNChL	0.041	0.27	0.176	0.513	0.124	0.057	0.063	0.053	Yes	0.0191443
Estonians	Steppe_EMBA	EHG	Iran_N	Europe_LNBA	0.004	0.017	0.027	0.951	0.133	0.057	0.078	0.131	Yes	0.0112406
Estonians	Steppe_EMBA	EHG	Iran_N	Europe_MNChL	0.086	0.258	0.22	0.436	0.14	0.069	0.064	0.065	Yes	0.0396042
Estonians	Steppe_EMBA	WHG	EHG	Minoan_Lasithi	0.103	0.177	0.253	0.467	0.129	0.046	0.065	0.069	Yes	0.0611786
Estonians	Steppe_EMBA	WHG	EHG	Mycenaean	0.162	0.293	0.301	0.243	0.229	0.088	0.133	0.084	Yes	0.184966
Estonians	WHG	EHG	CHG	Europe_EN	0.423	0.153	0.172	0.252	0.091	0.053	0.044	0.074	Yes	0.1022
Estonians	WHG	EHG	CHG	Europe_LNBA	0.224	0.031	0.076	0.669	0.13	0.03	0.08	0.208	Yes	0.0454997
Estonians	WHG	EHG	CHG	Europe_MNChL	0.256	0.191	0.212	0.341	0.145	0.065	0.042	0.109	Yes	0.0893998
Estonians	WHG	EHG	Iran_N	Europe_EN	0.3	0.216	0.206	0.278	0.104	0.058	0.07	0.085	Yes	0.0220465
Estonians	WHG	EHG	Iran_N	Europe_LNBA	0.173	0.04	0.11	0.678	0.087	0.033	0.081	0.168	Yes	0.0731141
Estonians	WHG	EHG	Iran_N	Europe_MNChL	0.096	0.262	0.246	0.396	0.125	0.056	0.059	0.104	Yes	0.0450862
Estonians	WHG	EHG	Iran_N	Minoan_Lasithi	0.346	0.201	0.152	0.3	0.086	0.049	0.078	0.082	Yes	0.0668634
Estonians	WHG	EHG	Levant_N	CHG	0.614	0.09	0.024	0.271	0.074	0.045	0.078	0.052	Yes	0.0512897
Estonians	WHG	EHG	Minoan_Lasithi	CHG	0.446	0.164	0.279	0.112	0.09	0.058	0.088	0.063	Yes	0.103837
Estonians	WHG	EHG	Minoan_Lasithi	Yorubas	0.328	0.246	0.425	0.002	0.088	0.048	0.059	0.016	Yes	0.0226446
Estonians	WHG	EHG	Mycenaean	CHG	0.6	0.193	0.178	0.029	0.32	0.24	0.176	0.097	Yes	0.0869147
Estonians	WHG	EHG	Yorubas	Europe_LNBA	0.123	0.026	0.007	0.844	0.06	0.033	0.012	0.073	Yes	0.0415637
French	Anatolia_BA	Levant_N	Europe_LNBA	Europe_MNChL	0.062	0.1	0.676	0.161	0.101	0.06	0.072	0.067	Yes	0.186029
French	Anatolia_BA	Steppe_EMBA	Levant_N	Europe_MNChL	0.044	0.387	0.117	0.452	0.1	0.041	0.061	0.065	Yes	0.306617
French	Anatolia_BA	WHG	Levant_N	Europe_LNBA	0.091	0.035	0.163	0.711	2.398	0.101	0.978	1.519	Yes	0.0475605
French	Anatolia_N	CHG	Europe_LNBA	Europe_MNChL	0.061	0.099	0.518	0.322	0.097	0.044	0.067	0.094	Yes	0.55147
French	Anatolia_N	EHG	Iran_N	Europe_MNChL	0.066	0.159	0.2	0.576	0.119	0.026	0.064	0.085	Yes	0.057042
French	Anatolia_N	Iran_N	Europe_LNBA	Europe_MNChL	0.129	0.053	0.588	0.23	0.087	0.046	0.053	0.067	Yes	0.285856
French	Anatolia_N	Levant_N	Europe_LNBA	Europe_MNChL	0.068	0.088	0.687	0.157	0.108	0.066	0.06	0.071	Yes	0.16909
French	Anatolia_N	Steppe_EMBA	CHG	Europe_MNChL	0.059	0.278	0.096	0.566	0.115	0.042	0.058	0.09	Yes	0.311754
French	Anatolia_N	Steppe_EMBA	Iran_N	Europe_MNChL	0.136	0.318	0.041	0.505	0.102	0.031	0.054	0.072	Yes	0.122782
French	Anatolia_N	Steppe_EMBA	Levant_N	Europe_MNChL	0.074	0.386	0.089	0.45	0.114	0.035	0.071	0.066	Yes	0.32091
French	Anatolia_N	Steppe_EMBA	Yorubas	Europe_MNChL	0.161	0.336	0.004	0.5	0.085	0.027	0.01	0.069	Yes	0.112589
French	Anatolia_N	WHG	Levant_N	Europe_LNBA	0.114	0.026	0.133	0.727	0.103	0.03	0.07	0.065	Yes	0.0409274
French	Anatolia_N	Yorubas	Europe_LNBA	Europe_MNChL	0.158	0.005	0.632	0.206	0.074	0.009	0.048	0.06	Yes	0.089016
French	CHG	Europe_EN	Europe_LNBA	Europe_MNChL	0.13	0.186	0.543	0.142	0.117	0.157	0.126	0.163	Yes	0.8509
French	EHG	Mycenaean	Levant_N	Europe_LNBA	0.023	0.177	0.113	0.687	0.258	0.33	0.102	0.513	Yes	0.660276
French	EHG	Mycenaean	Yorubas	CHG	0.302	0.581	0.016	0.1	0.186	0.178	0.029	0.087	Yes	0.0312057
French	Iran_N	Europe_EN	Europe_LNBA	Europe_MNChL	0.033	0.281	0.652	0.035	0.059	0.111	0.068	0.114	Yes	0.732925
French	Iran_N	Levant_N	Europe_LNBA	Europe_MNChL	0.087	0.084	0.623	0.205	0.051	0.044	0.068	0.064	Yes	0.295663
French	Iran_N	Minoan_Lasithi	Europe_LNBA	Europe_MNChL	0.002	0.2	0.663	0.134	0.071	0.097	0.077	0.099	Yes	0.593454
French	Iran_N	Mycenaean	Europe_LNBA	Europe_MNChL	0.179	0.071	0.615	0.135	0.185	0.173	0.168	0.181	Yes	0.60315
French	Iran_N	Yorubas	Europe_EN	Europe_LNBA	0.022	0	0.312	0.666	0.058	0.012	0.04	0.053	Yes	0.721072
French	Levant_N	CHG	Europe_LNBA	Europe_MNChL	0.058	0.097	0.542	0.302	0.048	0.036	0.07	0.067	Yes	0.61294
French	Minoan_Lasithi	CHG	Europe_LNBA	Europe_MNChL	0.071	0.093	0.521	0.316	0.128	0.055	0.066	0.111	Yes	0.606038
French	Minoan_Lasithi	Levant_N	Europe_LNBA	Europe_MNChL	0.127	0.049	0.658	0.166	0.342	0.186	0.175	0.066	Yes	0.185406
French	Minoan_Lasithi	Yorubas	Europe_LNBA	Europe_MNChL	0.196	0.004	0.598	0.203	0.104	0.01	0.067	0.062	Yes	0.184032
French	Mycenaean	Yorubas	CHG	Europe_LNBA	0.34	0.002	0.008	0.65	0.171	0.017	0.045	0.146	Yes	0.630865
French	Steppe_EMBA	EHG	CHG	Europe_EN	0.145	0.173	0.032	0.649	0.067	0.035	0.046	0.042	Yes	0.0115574
French	Steppe_EMBA	EHG	CHG	Europe_MNChL	0.043	0.116	0.203	0.638	0.065	0.032	0.041	0.039	Yes	0.501484
French	Steppe_EMBA	EHG	Iran_N	Europe_MNChL	0.028	0.148	0.218	0.606	0.081	0.043	0.05	0.057	Yes	0.0530375
French	Steppe_EMBA	EHG	Iran_N	Mycenaean	0.201	0.292	0.114	0.394	0.301	0.204	0.208	0.162	Yes	0.377141
French	Steppe_EMBA	EHG	Minoan_Lasithi	Europe_MNChL	0.112	0.171	0.391	0.326	0.071	0.037	0.1	0.096	Yes	0.104858
French	Steppe_EMBA	EHG	Mycenaean	Yorubas	0.277	0.292	0.423	0.009	0.241	0.147	0.12	0.02	Yes	0.450569
French	Steppe_EMBA	Mycenaean	Levant_N	Europe_LNBA	0.04	0.118	0.101	0.74	0.441	0.186	0.11	0.498	Yes	0.697192
French	Steppe_EMBA	Mycenaean	Yorubas	Europe_LNBA	0.017	0.215	0.008	0.76	0.389	0.075	0.019	0.397	Yes	0.587588
French	Steppe_EMBA	WHG	CHG	Europe_EN	0.099	0.225	0.249	0.426	0.06	0.038	0.052	0.047	Yes	0.271176
French	Steppe_EMBA	WHG	CHG	Europe_MNChL	0.069	0.141	0.324	0.466	0.071	0.059	0.061	0.066	Yes	0.0449322
French	Steppe_EMBA	WHG	EHG	Europe_EN	0.136	0.05	0.172	0.642	0.066	0.031	0.034	0.045	Yes	0.0165434
French	Steppe_EMBA	WHG	EHG	Minoan_Lasithi	0.081	0.16	0.138	0.622	0.086	0.043	0.047	0.055	Yes	0.397173
French	Steppe_EMBA	WHG	EHG	Mycenaean	0.284	0.154	0.217	0.345	0.207	0.087	0.119	0.099	Yes	0.707578
French	Steppe_EMBA	WHG	Europe_EN	Europe_LNBA	0.005	0.006	0.322	0.667	0.056	0.026	0.043	0.092	Yes	0.777241
French	Steppe_EMBA	WHG	Iran_N	Minoan_Lasithi	0.302	0.135	0.048	0.514	0.078	0.049	0.073	0.063	Yes	0.0927764
French	Steppe_EMBA	WHG	Iran_N	Mycenaean	0.491	0.166	0.128	0.216	0.163	0.084	0.131	0.064	Yes	0.148817
French	Steppe_EMBA	WHG	Minoan_Lasithi	CHG	0.118	0.27	0.441	0.17	0.097	0.056	0.079	0.108	Yes	0.0566024
French	Steppe_EMBA	WHG	Minoan_Lasithi	Europe_LNBA	0.009	0.073	0.318	0.599	0.068	0.037	0.054	0.127	Yes	0.715638
French	Steppe_EMBA	WHG	Mycenaean	CHG	0.326	0.352	0.203	0.119	0.142	0.103	0.057	0.054	Yes	0.616099
French	Steppe_EMBA	WHG	Mycenaean	Yorubas	0.533	0.193	0.263	0.01	0.126	0.082	0.069	0.013	Yes	0.152457
French	Steppe_EMBA	Yorubas	Europe_EN	Europe_LNBA	0.004	0.003	0.319	0.674	0.056	0.01	0.042	0.083	Yes	0.778513
French	WHG	CHG	Europe_EN	Europe_LNBA	0.064	0.039	0.311	0.586	0.108	0.049	0.038	0.144	Yes	0.769826
French	WHG	EHG	CHG	Europe_EN	0.32	0.084	0.147	0.449	0.075	0.037	0.037	0.068	Yes	0.321807
French	WHG	EHG	Iran_N	Europe_EN	0.17	0.158	0.132	0.541	0.097	0.049	0.066	0.097	Yes	0.0180158
French	WHG	EHG	Iran_N	Minoan_Lasithi	0.271	0.127	0.051	0.552	0.084	0.047	0.082	0.096	Yes	0.122809
French	WHG	EHG	Iran_N	Mycenaean	0.366	0.204	0.14	0.29	0.147	0.106	0.141	0.094	Yes	0.727702
French	WHG	EHG	Levant_N	CHG	0.544	0.025	0.2	0.23	0.061	0.035	0.07	0.047	Yes	0.226137
French	WHG	EHG	Minoan_Lasithi	CHG	0.352	0.114	0.508	0.027	0.107	0.062	0.121	0.082	Yes	0.211453
French	WHG	EHG	Mycenaean	CHG	0.54	0.116	0.262	0.082	0.213	0.134	0.121	0.046	Yes	0.769147
French	WHG	EHG	Mycenaean	Europe_LNBA	0.246	0.126	0.295	0.333	0.344	0.515	0.329	1.127	Yes	0.591607
French	WHG	EHG	Mycenaean	Yorubas	0.339	0.264	0.388	0.008	0.182	0.115	0.096	0.019	Yes	0.571963
French	WHG	Iran_N	Europe_EN	Europe_LNBA	0.022	0.022	0.308	0.648	0.064	0.044	0.043	0.084	Yes	0.727604
French	WHG	Iran_N	Levant_N	Europe_LNBA	0.113	0.074	0.158	0.655	0.081	0.06	0.044	0.11	Yes	0.032577
French	WHG	Iran_N	Mycenaean	Europe_LNBA	0.193	0.058	0.178	0.57	0.198	0.146	0.077	0.215	Yes	0.582384
French	WHG	Minoan_Lasithi	Europe_EN	Europe_LNBA	0.007	0.007	0.309	0.677	0.132	0.294	0.318	0.116	Yes	0.781387
French	WHG	Minoan_Lasithi	Europe_LNBA	Europe_MNChL	0	0.188	0.666	0.147	0.153	0.127	0.106	0.184	Yes	0.665769
French	WHG	Mycenaean	Yorubas	Europe_LNBA	0.169	0.202	0.007	0.622	0.207	0.065	0.016	0.208	Yes	0.656414
French	WHG	Yorubas	Europe_EN	Europe_LNBA	0.001	0.003	0.317	0.679	0.051	0.01	0.039	0.06	Yes	0.778042
French	Yorubas	CHG	Europe_EN	Europe_LNBA	0.001	0.015	0.317	0.666	0.016	0.032	0.038	0.047	Yes	0.717628
French	Yorubas	Levant_N	Europe_LNBA	Europe_MNChL	0	0.116	0.707	0.177	0.018	0.049	0.054	0.071	Yes	0.147012
French_Basques	Anatolia_BA	EHG	Yorubas	Europe_MNChL	0.199	0.16	0.01	0.631	0.168	0.032	0.016	0.136	Yes	0.0735702
French_Basques	Anatolia_BA	Steppe_EMBA	EHG	Europe_MNChL	0.05	0.266	0.018	0.665	0.148	0.124	0.069	0.103	Yes	0.458449
French_Basques	Anatolia_BA	WHG	EHG	CHG	0.83	0.138	0.023	0.01	0.096	0.049	0.024	0.064	Yes	0.0273064
French_Basques	Anatolia_BA	WHG	Levant_N	Europe_LNBA	0.164	0.138	0.16	0.538	1.823	0.064	0.743	1.028	Yes	0.0888236
French_Basques	Anatolia_N	CHG	Europe_LNBA	Europe_MNChL	0.087	0.002	0.558	0.352	0.1	0.04	0.066	0.1	Yes	0.693985
French_Basques	Anatolia_N	EHG	Levant_N	Europe_MNChL	0.009	0.181	0.05	0.76	1.501	0.132	0.55	0.832	Yes	0.0151394
French_Basques	Anatolia_N	EHG	Yorubas	Europe_MNChL	0.059	0.179	0.022	0.74	0.127	0.025	0.014	0.114	Yes	0.0396221
French_Basques	Anatolia_N	Iran_N	Europe_LNBA	Europe_MNChL	0.02	0.031	0.545	0.404	0.108	0.047	0.057	0.096	Yes	0.649552
French_Basques	Anatolia_N	Steppe_EMBA	EHG	Europe_MNChL	0.077	0.276	0.014	0.634	0.099	0.08	0.052	0.089	Yes	0.538849
French_Basques	Anatolia_N	Steppe_EMBA	Iran_N	Europe_MNChL	0.015	0.294	0.029	0.662	0.12	0.035	0.054	0.097	Yes	0.575811
French_Basques	Anatolia_N	Steppe_EMBA	Yorubas	Europe_MNChL	0.028	0.296	0.016	0.66	0.098	0.028	0.011	0.09	Yes	0.785197
French_Basques	Anatolia_N	WHG	Europe_LNBA	Europe_MNChL	0.078	0.011	0.554	0.357	0.106	0.037	0.057	0.103	Yes	0.686212
French_Basques	Anatolia_N	WHG	Levant_N	Europe_LNBA	0.183	0.124	0.125	0.568	0.109	0.032	0.069	0.064	Yes	0.0982615
French_Basques	Anatolia_N	Yorubas	Europe_LNBA	Europe_MNChL	0.035	0.015	0.554	0.397	0.087	0.01	0.046	0.082	Yes	0.880268
French_Basques	CHG	Europe_EN	Europe_LNBA	Europe_MNChL	0.031	0.045	0.546	0.378	0.127	0.166	0.136	0.173	Yes	0.645669
French_Basques	EHG	Iran_N	Levant_N	Europe_MNChL	0.136	0.222	0.061	0.581	0.031	0.043	0.058	0.077	Yes	0.0908916
French_Basques	EHG	Mycenaean	Yorubas	CHG	0.247	0.739	0.009	0.006	0.19	0.21	0.034	0.104	Yes	0.0249026
French_Basques	EHG	Yorubas	Europe_EN	Europe_LNBA	-0.001	0.01	0.375	0.617	0.026	0.01	0.057	0.074	Yes	0.0306746
French_Basques	Iran_N	Europe_EN	Europe_LNBA	Europe_MNChL	0.014	0.076	0.566	0.343	0.059	0.131	0.065	0.134	Yes	0.628721
French_Basques	Iran_N	Levant_N	Europe_LNBA	Europe_MNChL	0.027	0.046	0.549	0.378	0.053	0.043	0.066	0.07	Yes	0.660485
French_Basques	Iran_N	Minoan_Lasithi	Europe_LNBA	Europe_MNChL	0.01	0.045	0.569	0.376	0.067	0.102	0.066	0.093	Yes	0.63513
French_Basques	Levant_N	CHG	Europe_LNBA	Europe_MNChL	0.041	0.007	0.554	0.397	0.052	0.039	0.073	0.077	Yes	0.606722
French_Basques	Levant_N	Europe_EN	Europe_LNBA	Europe_MNChL	0.04	0.03	0.559	0.371	0.066	0.15	0.052	0.112	Yes	0.680804
French_Basques	Minoan_Lasithi	Yorubas	Europe_LNBA	Europe_MNChL	0.024	0.014	0.558	0.404	0.079	0.01	0.05	0.069	Yes	0.872505
French_Basques	Steppe_EMBA	EHG	CHG	Europe_MNChL	0.034	0.129	0.118	0.719	0.061	0.031	0.041	0.039	Yes	0.467397
French_Basques	Steppe_EMBA	EHG	Europe_EN	Europe_MNChL	0.091	0.159	0.229	0.52	0.058	0.03	0.139	0.142	Yes	0.0811934
French_Basques	Steppe_EMBA	EHG	Iran_N	Europe_MNChL	0.063	0.126	0.141	0.671	0.065	0.034	0.043	0.051	Yes	0.548287
French_Basques	Steppe_EMBA	EHG	Levant_N	Europe_MNChL	0.133	0.127	0.076	0.665	0.063	0.033	0.06	0.085	Yes	0.0736958
French_Basques	Steppe_EMBA	EHG	Minoan_Lasithi	Europe_MNChL	0.075	0.155	0.2	0.57	0.06	0.03	0.102	0.098	Yes	0.199062
French_Basques	Steppe_EMBA	EHG	Yorubas	Europe_MNChL	0.101	0.144	0.024	0.731	0.06	0.031	0.012	0.043	Yes	0.090412
French_Basques	Steppe_EMBA	Iran_N	Levant_N	Europe_MNChL	0.292	0.117	0.104	0.488	0.062	0.047	0.075	0.105	Yes	0.0429798
French_Basques	Steppe_EMBA	WHG	CHG	Europe_EN	0.067	0.272	0.191	0.47	0.058	0.039	0.053	0.047	Yes	0.255151
French_Basques	Steppe_EMBA	WHG	CHG	Europe_MNChL	0.047	0.171	0.258	0.524	0.064	0.054	0.057	0.061	Yes	0.0428057
French_Basques	Steppe_EMBA	WHG	EHG	Europe_EN	0.082	0.152	0.134	0.633	0.057	0.034	0.03	0.043	Yes	0.318985
French_Basques	Steppe_EMBA	WHG	EHG	Minoan_Lasithi	0.021	0.246	0.113	0.62	0.084	0.046	0.046	0.055	Yes	0.554402
French_Basques	Steppe_EMBA	WHG	EHG	Mycenaean	0.218	0.303	0.123	0.355	0.175	0.097	0.093	0.087	Yes	0.891722
French_Basques	Steppe_EMBA	WHG	Iran_N	Europe_EN	0.169	0.196	0.18	0.455	0.053	0.04	0.049	0.048	Yes	0.0399493
French_Basques	Steppe_EMBA	WHG	Iran_N	Levant_N	0.164	0.289	0.286	0.261	0.093	0.071	0.081	0.063	Yes	0.017409
French_Basques	Steppe_EMBA	WHG	Iran_N	Minoan_Lasithi	0.205	0.214	0.061	0.52	0.074	0.052	0.072	0.065	Yes	0.315232
French_Basques	Steppe_EMBA	WHG	Iran_N	Mycenaean	0.355	0.293	0.077	0.275	0.136	0.094	0.125	0.072	Yes	0.660906
French_Basques	Steppe_EMBA	WHG	Minoan_Lasithi	CHG	0.078	0.317	0.506	0.098	0.094	0.057	0.08	0.103	Yes	0.0851242
French_Basques	Steppe_EMBA	WHG	Minoan_Lasithi	Yorubas	0.147	0.279	0.564	0.01	0.059	0.042	0.046	0.016	Yes	0.0772346
French_Basques	Steppe_EMBA	WHG	Mycenaean	CHG	0.244	0.417	0.264	0.074	0.136	0.1	0.059	0.046	Yes	0.90079
French_Basques	Steppe_EMBA	WHG	Mycenaean	Yorubas	0.352	0.334	0.309	0.005	0.118	0.089	0.061	0.015	Yes	0.682582
French_Basques	WHG	EHG	CHG	Europe_EN	0.385	0.081	0.076	0.459	0.065	0.03	0.035	0.063	Yes	0.484632
French_Basques	WHG	EHG	CHG	Europe_MNChL	0.011	0.136	0.129	0.724	0.165	0.052	0.042	0.144	Yes	0.435396
French_Basques	WHG	EHG	Iran_N	Europe_EN	0.326	0.099	0.104	0.472	0.074	0.033	0.056	0.076	Yes	0.148789
French_Basques	WHG	EHG	Iran_N	Minoan_Lasithi	0.388	0.076	0.041	0.494	0.073	0.04	0.077	0.09	Yes	0.387299
French_Basques	WHG	EHG	Iran_N	Mycenaean	0.549	0.117	0.022	0.312	0.136	0.097	0.17	0.109	Yes	0.626669
French_Basques	WHG	EHG	Levant_N	CHG	0.591	0.024	0.221	0.163	0.053	0.032	0.064	0.044	Yes	0.328019
French_Basques	WHG	EHG	Minoan_Lasithi	Yorubas	0.414	0.09	0.495	0.001	0.073	0.032	0.06	0.015	Yes	0.240215
French_Basques	WHG	EHG	Mycenaean	CHG	0.652	0.053	0.253	0.042	0.157	0.101	0.104	0.048	Yes	0.726817
French_Basques	WHG	EHG	Mycenaean	Europe_LNBA	0.55	0.119	0.324	0.007	0.134	0.264	0.169	0.434	Yes	0.719244
French_Basques	WHG	EHG	Yorubas	Europe_EN	0.286	0.136	0.008	0.57	0.078	0.027	0.011	0.061	Yes	0.0505382
French_Basques	WHG	Europe_EN	Europe_LNBA	Europe_MNChL	0.141	0.248	0.499	0.112	0.237	0.33	0.133	0.438	Yes	0.754948
French_Basques	WHG	Iran_N	Europe_EN	Europe_LNBA	0.197	0.023	0.329	0.45	0.073	0.047	0.046	0.09	Yes	0.745852
French_Basques	WHG	Iran_N	Europe_LNBA	Europe_MNChL	0.016	0.041	0.531	0.412	0.082	0.046	0.09	0.059	Yes	0.650028
French_Basques	WHG	Iran_N	Levant_N	Europe_LNBA	0.313	0.092	0.166	0.43	0.096	0.07	0.05	0.132	Yes	0.0664669
French_Basques	WHG	Levant_N	Europe_EN	Europe_LNBA	0.195	0	0.355	0.451	0.063	0.066	0.111	0.065	Yes	0.728639
French_Basques	WHG	Levant_N	Europe_LNBA	Europe_MNChL	0.025	0.047	0.559	0.369	0.089	0.054	0.059	0.117	Yes	0.662515
French_Basques	WHG	Minoan_Lasithi	Europe_LNBA	Europe_MNChL	0.07	0.076	0.532	0.322	0.187	0.17	0.13	0.232	Yes	0.693928
French_Basques	WHG	Minoan_Lasithi	Levant_N	Europe_LNBA	0.312	0.246	0.019	0.422	0.068	0.132	0.096	0.091	Yes	0.45259
French_Basques	WHG	Minoan_Lasithi	Yorubas	CHG	0.565	0.363	0.002	0.069	0.043	0.076	0.014	0.055	Yes	0.0175705
French_Basques	WHG	Minoan_Lasithi	Yorubas	Europe_LNBA	0.313	0.297	0.002	0.389	0.068	0.049	0.012	0.083	Yes	0.375431
French_Basques	WHG	Yorubas	CHG	Europe_EN	0.519	0.004	0.151	0.326	0.038	0.013	0.031	0.046	Yes	0.0325369
French_Basques	WHG	Yorubas	Europe_EN	Europe_LNBA	0.197	0.009	0.327	0.467	0.06	0.009	0.041	0.061	Yes	0.817351
French_Basques	WHG	Yorubas	Levant_N	CHG	0.632	0.003	0.174	0.191	0.044	0.016	0.069	0.04	Yes	0.222574
French_Basques	WHG	Yorubas	Levant_N	Europe_LNBA	0.26	0.002	0.189	0.549	0.067	0.014	0.049	0.079	Yes	0.0422868
French_Basques	Yorubas	CHG	Europe_LNBA	Europe_MNChL	0.024	0.004	0.552	0.42	0.017	0.037	0.069	0.048	Yes	0.819227
French_Basques	Yorubas	Europe_EN	Europe_LNBA	Europe_MNChL	0.024	0.047	0.556	0.372	0.015	0.101	0.044	0.108	Yes	0.892722
French_Basques	Yorubas	Levant_N	Europe_LNBA	Europe_MNChL	0.023	0.022	0.557	0.398	0.017	0.042	0.051	0.069	Yes	0.836648
French_Provence	Anatolia_BA	EHG	Yorubas	Europe_MNChL	0.594	0.108	0.002	0.296	0.244	0.064	0.02	0.172	Yes	0.0199383
French_Provence	Anatolia_BA	Levant_N	Europe_LNBA	Europe_MNChL	0.184	0.061	0.582	0.173	0.291	0.115	0.205	0.087	Yes	0.346369
French_Provence	Anatolia_BA	Steppe_EMBA	Levant_N	Europe_MNChL	0.173	0.338	0.076	0.414	0.224	0.091	0.104	0.09	Yes	0.535587
French_Provence	Anatolia_BA	Steppe_EMBA	WHG	CHG	0.712	0.056	0.142	0.09	0.141	0.084	0.074	0.135	Yes	0.235204
French_Provence	Anatolia_BA	Steppe_EMBA	Yorubas	Europe_MNChL	0.227	0.305	0.019	0.449	0.174	0.061	0.017	0.114	Yes	0.70694
French_Provence	Anatolia_BA	WHG	CHG	Europe_LNBA	0.589	0.108	0.084	0.219	0.144	0.083	0.108	0.228	Yes	0.2967
French_Provence	Anatolia_BA	WHG	EHG	CHG	0.686	0.164	0.017	0.133	0.152	0.064	0.028	0.103	Yes	0.155809
French_Provence	Anatolia_BA	WHG	Iran_N	Europe_LNBA	0.541	0.088	0.036	0.335	0.218	0.046	0.131	0.151	Yes	0.256342
French_Provence	Anatolia_BA	WHG	Levant_N	Europe_LNBA	0.21	0.038	0.129	0.623	1.629	0.076	0.611	1.087	Yes	0.150104
French_Provence	Anatolia_BA	WHG	Yorubas	Europe_LNBA	0.631	0.062	0.001	0.306	0.21	0.037	0.02	0.222	Yes	0.1487
French_Provence	Anatolia_BA	Yorubas	Europe_LNBA	Europe_MNChL	0.211	0.019	0.571	0.199	0.163	0.016	0.112	0.078	Yes	0.497258
French_Provence	Anatolia_BA	Yorubas	Levant_N	Europe_LNBA	0.151	0.012	0.129	0.708	3.422	0.077	1.405	1.944	Yes	0.133939
French_Provence	Anatolia_N	Iran_N	Europe_LNBA	Europe_MNChL	0.04	0.157	0.511	0.292	0.117	0.071	0.078	0.1	Yes	0.890336
French_Provence	Anatolia_N	Iran_N	Levant_N	Europe_LNBA	0.049	0.116	0.148	0.687	0.191	0.087	0.109	0.077	Yes	0.116382
French_Provence	Anatolia_N	Iran_N	Yorubas	Europe_LNBA	0.316	0.017	0.013	0.654	0.093	0.115	0.022	0.088	Yes	0.0717591
French_Provence	Anatolia_N	Levant_N	Europe_LNBA	Europe_MNChL	0.02	0.103	0.665	0.212	0.146	0.077	0.081	0.108	Yes	0.226352
French_Provence	Anatolia_N	Steppe_EMBA	CHG	Europe_MNChL	0.025	0.242	0.152	0.581	0.161	0.064	0.087	0.131	Yes	0.732614
French_Provence	Anatolia_N	Steppe_EMBA	Iran_N	Europe_MNChL	0.064	0.278	0.149	0.509	0.125	0.042	0.071	0.093	Yes	0.898464
French_Provence	Anatolia_N	Steppe_EMBA	Levant_N	Europe_MNChL	0.051	0.374	0.107	0.469	0.148	0.049	0.081	0.1	Yes	0.367493
French_Provence	Anatolia_N	Steppe_EMBA	WHG	Iran_N	0.518	0.133	0.165	0.184	0.09	0.044	0.037	0.085	Yes	0.0568938
French_Provence	Anatolia_N	Steppe_EMBA	Yorubas	Europe_MNChL	0.144	0.34	0.026	0.49	0.104	0.036	0.014	0.087	Yes	0.578415
French_Provence	Anatolia_N	WHG	CHG	Europe_LNBA	0.389	0.153	0.198	0.26	0.1	0.096	0.122	0.26	Yes	0.0977469
French_Provence	Anatolia_N	WHG	EHG	CHG	0.44	0.248	0.003	0.308	0.122	0.063	0.044	0.093	Yes	0.0358159
French_Provence	Anatolia_N	WHG	EHG	Iran_N	0.502	0.186	0.054	0.258	0.092	0.035	0.029	0.078	Yes	0.0384059
French_Provence	Anatolia_N	WHG	Iran_N	Europe_LNBA	0.33	0.105	0.15	0.414	0.085	0.041	0.069	0.113	Yes	0.410419
French_Provence	Anatolia_N	WHG	Levant_N	Europe_LNBA	0.105	0.025	0.149	0.721	0.129	0.042	0.08	0.089	Yes	0.0643591
French_Provence	Anatolia_N	WHG	Yorubas	CHG	0.438	0.249	0.001	0.312	0.104	0.046	0.018	0.071	Yes	0.0589877
French_Provence	Anatolia_N	WHG	Yorubas	Europe_LNBA	0.297	0.017	0.019	0.667	0.086	0.035	0.013	0.098	Yes	0.0332847
French_Provence	Anatolia_N	Yorubas	CHG	Europe_LNBA	0.296	0.014	0.022	0.668	0.077	0.014	0.054	0.089	Yes	0.0283989
French_Provence	Anatolia_N	Yorubas	Europe_LNBA	Europe_MNChL	0.116	0.024	0.642	0.218	0.096	0.014	0.065	0.084	Yes	0.311098
French_Provence	Anatolia_N	Yorubas	Levant_N	Europe_LNBA	0.111	0.013	0.127	0.749	0.13	0.017	0.088	0.074	Yes	0.0713887
French_Provence	CHG	Europe_EN	Europe_LNBA	Europe_MNChL	0.283	0.06	0.385	0.272	0.13	0.178	0.137	0.182	Yes	0.782453
French_Provence	EHG	Iran_N	Levant_N	Europe_MNChL	0.131	0.344	0.072	0.453	0.039	0.052	0.066	0.085	Yes	0.400702
French_Provence	EHG	Iran_N	Minoan_Lasithi	Europe_LNBA	0.005	0.05	0.312	0.632	0.055	0.08	0.088	0.16	Yes	0.599453
French_Provence	EHG	Iran_N	Minoan_Lasithi	Europe_MNChL	0.112	0.407	0.011	0.471	0.054	0.101	0.267	0.222	Yes	0.11825
French_Provence	EHG	Yorubas	CHG	Europe_MNChL	0.083	0.018	0.284	0.615	0.039	0.019	0.051	0.043	Yes	0.139279
French_Provence	Iran_N	Europe_EN	Europe_LNBA	Europe_MNChL	0.179	0.136	0.512	0.172	0.093	0.144	0.097	0.148	Yes	0.825727
French_Provence	Iran_N	Levant_N	Europe_LNBA	Europe_MNChL	0.197	0.07	0.484	0.249	0.08	0.053	0.097	0.083	Yes	0.869328
French_Provence	Iran_N	Minoan_Lasithi	Europe_EN	Europe_LNBA	0.094	0.175	0.125	0.606	0.202	0.751	0.728	0.181	Yes	0.72372
French_Provence	Iran_N	Minoan_Lasithi	Europe_LNBA	Europe_MNChL	0.137	0.158	0.54	0.166	0.1	0.115	0.102	0.114	Yes	0.897469
French_Provence	Iran_N	Minoan_Lasithi	Yorubas	Europe_LNBA	0.022	0.298	0.015	0.665	0.099	0.064	0.018	0.088	Yes	0.792039
French_Provence	Iran_N	Yorubas	Europe_EN	Europe_LNBA	0.092	0.014	0.288	0.606	0.09	0.016	0.054	0.085	Yes	0.753223
French_Provence	Iran_N	Yorubas	Europe_LNBA	Europe_MNChL	0.178	0.011	0.507	0.304	0.099	0.016	0.096	0.055	Yes	0.762407
French_Provence	Levant_N	CHG	Europe_LNBA	Europe_MNChL	0.023	0.15	0.435	0.392	0.075	0.067	0.117	0.114	Yes	0.644278
French_Provence	Minoan_Lasithi	CHG	Europe_LNBA	Europe_MNChL	0.08	0.138	0.458	0.325	0.195	0.102	0.119	0.183	Yes	0.703866
French_Provence	Minoan_Lasithi	Levant_N	Europe_LNBA	Europe_MNChL	0.126	0.071	0.634	0.169	6.375	2.702	3.375	0.312	Yes	0.249557
French_Provence	Minoan_Lasithi	Yorubas	Europe_LNBA	Europe_MNChL	0.202	0.022	0.595	0.18	0.132	0.013	0.089	0.081	Yes	0.508826
French_Provence	Mycenaean	Yorubas	CHG	Europe_LNBA	0.251	0.013	0.044	0.692	0.326	0.025	0.137	0.228	Yes	0.0857595
French_Provence	Steppe_EMBA	EHG	CHG	Europe_EN	0.154	0.154	0.078	0.613	0.084	0.046	0.069	0.054	Yes	0.0235858
French_Provence	Steppe_EMBA	EHG	CHG	Europe_MNChL	0.057	0.103	0.228	0.611	0.079	0.043	0.053	0.048	Yes	0.64721
French_Provence	Steppe_EMBA	EHG	Europe_EN	Europe_MNChL	0.168	0.176	0.51	0.146	0.083	0.041	0.16	0.164	Yes	0.0162638
French_Provence	Steppe_EMBA	EHG	Iran_N	Europe_EN	0.144	0.146	0.162	0.548	0.103	0.064	0.08	0.083	Yes	0.0623422
French_Provence	Steppe_EMBA	EHG	Iran_N	Europe_MNChL	0.06	0.123	0.269	0.549	0.093	0.051	0.054	0.067	Yes	0.785419
French_Provence	Steppe_EMBA	EHG	Iran_N	Minoan_Lasithi	0.241	0.108	0.05	0.602	0.119	0.068	0.096	0.099	Yes	0.152681
French_Provence	Steppe_EMBA	EHG	Iran_N	Mycenaean	0.142	0.349	0.106	0.402	0.599	0.587	0.547	0.455	Yes	0.0287187
French_Provence	Steppe_EMBA	EHG	Minoan_Lasithi	Europe_MNChL	0.129	0.166	0.439	0.266	0.088	0.046	0.121	0.113	Yes	0.279146
French_Provence	Steppe_EMBA	EHG	Minoan_Lasithi	Yorubas	0.112	0.188	0.685	0.015	0.107	0.061	0.074	0.022	Yes	0.0821721
French_Provence	Steppe_EMBA	EHG	Mycenaean	Yorubas	0.321	0.27	0.391	0.018	0.293	0.183	0.138	0.023	Yes	0.0440321
French_Provence	Steppe_EMBA	EHG	Yorubas	Europe_EN	0.184	0.174	0.019	0.623	0.087	0.044	0.016	0.06	Yes	0.019281
French_Provence	Steppe_EMBA	Iran_N	Levant_N	Europe_MNChL	0.297	0.233	0.105	0.366	0.066	0.057	0.067	0.091	Yes	0.492973
French_Provence	Steppe_EMBA	Iran_N	Minoan_Lasithi	Europe_MNChL	0.295	0.261	0.108	0.337	0.142	0.196	0.363	0.307	Yes	0.104419
French_Provence	Steppe_EMBA	Iran_N	Minoan_Lasithi	Yorubas	0.43	0.055	0.513	0.002	0.08	0.152	0.101	0.027	Yes	0.0378963
French_Provence	Steppe_EMBA	Levant_N	CHG	Europe_MNChL	0.173	0.005	0.225	0.598	0.113	0.132	0.102	0.149	Yes	0.19856
French_Provence	Steppe_EMBA	Minoan_Lasithi	Yorubas	Europe_LNBA	0.003	0.301	0.018	0.678	0.084	0.063	0.015	0.122	Yes	0.851062
French_Provence	Steppe_EMBA	Mycenaean	Yorubas	Europe_LNBA	0.265	0.203	0.029	0.503	0.44	0.125	0.024	0.491	Yes	0.0614304
French_Provence	Steppe_EMBA	WHG	CHG	Europe_EN	0.084	0.218	0.273	0.425	0.079	0.051	0.069	0.057	Yes	0.728645
French_Provence	Steppe_EMBA	WHG	CHG	Europe_MNChL	0.07	0.119	0.327	0.484	0.085	0.068	0.072	0.075	Yes	0.445797
French_Provence	Steppe_EMBA	WHG	EHG	Europe_EN	0.165	0.057	0.162	0.616	0.083	0.039	0.042	0.057	Yes	0.0256799
French_Provence	Steppe_EMBA	WHG	EHG	Minoan_Lasithi	0.101	0.144	0.132	0.624	0.098	0.047	0.053	0.065	Yes	0.677556
French_Provence	Steppe_EMBA	WHG	EHG	Mycenaean	0.338	0.228	0.159	0.274	0.226	0.096	0.12	0.098	Yes	0.20331
French_Provence	Steppe_EMBA	WHG	Europe_EN	Europe_LNBA	0.017	0.011	0.328	0.645	0.081	0.04	0.063	0.137	Yes	0.374062
French_Provence	Steppe_EMBA	WHG	Iran_N	Europe_EN	0.19	0.151	0.305	0.354	0.072	0.047	0.059	0.054	Yes	0.358446
French_Provence	Steppe_EMBA	WHG	Iran_N	Europe_MNChL	0.222	0.039	0.33	0.408	0.079	0.059	0.06	0.065	Yes	0.141242
French_Provence	Steppe_EMBA	WHG	Iran_N	Levant_N	0.207	0.209	0.36	0.224	0.096	0.067	0.082	0.058	Yes	0.195717
French_Provence	Steppe_EMBA	WHG	Iran_N	Minoan_Lasithi	0.229	0.163	0.194	0.415	0.084	0.052	0.08	0.07	Yes	0.720108
French_Provence	Steppe_EMBA	WHG	Iran_N	Mycenaean	0.283	0.256	0.33	0.131	0.149	0.089	0.112	0.053	Yes	0.563404
French_Provence	Steppe_EMBA	WHG	Minoan_Lasithi	CHG	0.09	0.262	0.439	0.21	0.098	0.056	0.071	0.095	Yes	0.616532
French_Provence	Steppe_EMBA	WHG	Minoan_Lasithi	Europe_LNBA	0.036	0.068	0.355	0.541	0.086	0.045	0.068	0.151	Yes	0.91965
French_Provence	Steppe_EMBA	WHG	Minoan_Lasithi	Yorubas	0.255	0.179	0.545	0.021	0.074	0.044	0.057	0.017	Yes	0.158616
French_Provence	Steppe_EMBA	WHG	Mycenaean	CHG	0.191	0.465	0.17	0.174	0.186	0.13	0.064	0.067	Yes	0.997617
French_Provence	Steppe_EMBA	WHG	Mycenaean	Yorubas	0.481	0.255	0.239	0.025	0.166	0.105	0.08	0.016	Yes	0.216671
French_Provence	Steppe_EMBA	Yorubas	CHG	Europe_MNChL	0.178	0.016	0.237	0.569	0.067	0.018	0.059	0.045	Yes	0.18428
French_Provence	Steppe_EMBA	Yorubas	Europe_EN	Europe_LNBA	0.026	0.023	0.309	0.642	0.08	0.014	0.06	0.119	Yes	0.628748
French_Provence	WHG	CHG	Europe_EN	Europe_LNBA	0.207	0.126	0.309	0.358	0.178	0.08	0.053	0.245	Yes	0.634776
French_Provence	WHG	EHG	CHG	Europe_EN	0.353	0.065	0.181	0.401	0.084	0.043	0.047	0.075	Yes	0.489109
French_Provence	WHG	EHG	Iran_N	Europe_EN	0.259	0.108	0.233	0.401	0.095	0.052	0.074	0.099	Yes	0.368045
French_Provence	WHG	EHG	Iran_N	Levant_N	0.435	0.04	0.357	0.168	0.072	0.044	0.065	0.069	Yes	0.0354177
French_Provence	WHG	EHG	Iran_N	Minoan_Lasithi	0.304	0.093	0.169	0.434	0.081	0.047	0.08	0.097	Yes	0.73743
French_Provence	WHG	EHG	Iran_N	Mycenaean	0.532	0.107	0.204	0.157	0.1	0.08	0.144	0.068	Yes	0.613624
French_Provence	WHG	EHG	Levant_N	CHG	0.543	0.016	0.199	0.243	0.066	0.04	0.073	0.056	Yes	0.265117
French_Provence	WHG	EHG	Minoan_Lasithi	CHG	0.381	0.082	0.447	0.09	0.094	0.052	0.1	0.066	Yes	0.646665
French_Provence	WHG	EHG	Minoan_Lasithi	Yorubas	0.26	0.145	0.58	0.015	0.091	0.045	0.069	0.019	Yes	0.436732
French_Provence	WHG	EHG	Mycenaean	Yorubas	0.546	0.162	0.278	0.015	0.141	0.095	0.071	0.017	Yes	0.216342
French_Provence	WHG	Iran_N	Europe_EN	Europe_LNBA	0.122	0.143	0.258	0.476	0.095	0.068	0.061	0.123	Yes	0.869076
French_Provence	WHG	Iran_N	Levant_N	Europe_EN	0.385	0.349	0.003	0.262	0.253	0.13	0.345	0.708	Yes	0.0112507
French_Provence	WHG	Iran_N	Levant_N	Europe_LNBA	0.191	0.19	0.138	0.48	0.113	0.078	0.051	0.152	Yes	0.35487
French_Provence	WHG	Iran_N	Minoan_Lasithi	Europe_LNBA	0.156	0.099	0.268	0.477	0.087	0.07	0.064	0.119	Yes	0.968449
French_Provence	WHG	Iran_N	Mycenaean	Europe_LNBA	0.488	0.209	0.089	0.214	0.115	0.121	0.057	0.117	Yes	0.672263
French_Provence	WHG	Levant_N	CHG	Europe_EN	0.541	0.137	0.258	0.064	0.211	0.308	0.081	0.573	Yes	0.288556
French_Provence	WHG	Minoan_Lasithi	CHG	Europe_LNBA	0.164	0.305	0.038	0.493	0.152	0.058	0.074	0.204	Yes	0.852327
French_Provence	WHG	Minoan_Lasithi	Yorubas	CHG	0.502	0.321	0.011	0.166	0.049	0.068	0.016	0.05	Yes	0.222798
French_Provence	WHG	Minoan_Lasithi	Yorubas	Europe_LNBA	0.102	0.299	0.017	0.582	0.08	0.056	0.015	0.097	Yes	0.958833
French_Provence	WHG	Mycenaean	Yorubas	CHG	0.771	0.113	0.004	0.112	0.049	0.052	0.014	0.033	Yes	0.831463
French_Provence	WHG	Mycenaean	Yorubas	Europe_LNBA	0.504	0.167	0.019	0.311	0.145	0.078	0.017	0.176	Yes	0.303296
French_Provence	WHG	Yorubas	CHG	Europe_EN	0.447	0.011	0.224	0.318	0.054	0.016	0.04	0.058	Yes	0.32523
French_Provence	WHG	Yorubas	CHG	Europe_MNChL	0.273	0.01	0.301	0.416	0.1	0.018	0.046	0.092	Yes	0.20564
French_Provence	WHG	Yorubas	Europe_EN	Europe_LNBA	0.007	0.023	0.3	0.671	0.077	0.014	0.057	0.083	Yes	0.6184
French_Provence	WHG	Yorubas	Levant_N	CHG	0.569	0.008	0.161	0.262	0.052	0.019	0.07	0.048	Yes	0.301934
French_Provence	WHG	Yorubas	Levant_N	Europe_LNBA	0.048	0.012	0.181	0.758	0.09	0.017	0.053	0.1	Yes	0.0592436
French_Provence	Yorubas	CHG	Europe_EN	Europe_LNBA	0.031	0.041	0.304	0.624	0.022	0.051	0.056	0.074	Yes	0.590346
French_Provence	Yorubas	CHG	Europe_LNBA	Europe_MNChL	0.03	0.141	0.451	0.378	0.023	0.056	0.1	0.068	Yes	0.843219
French_Provence	Yorubas	Europe_EN	Europe_LNBA	Europe_MNChL	0.034	0.282	0.665	0.019	0.021	0.137	0.059	0.148	Yes	0.599409
French_Provence	Yorubas	Levant_N	CHG	Europe_LNBA	0.023	0.196	0.001	0.781	0.026	0.056	0.077	0.08	Yes	0.0488242
French_Provence	Yorubas	Levant_N	Europe_LNBA	Europe_MNChL	0.027	0.088	0.66	0.225	0.024	0.057	0.07	0.091	Yes	0.313546
Georgians	Anatolia_N	Levant_N	CHG	Europe_LNBA	0.131	0.116	0.543	0.21	0.266	0.188	0.093	0.085	Yes	0.118966
Georgians	Anatolia_N	Steppe_EMBA	Levant_N	CHG	0.155	0.08	0.174	0.591	6.031	0.424	4.018	1.606	Yes	0.028685
Georgians	EHG	CHG	Europe_EN	Europe_MNChL	0.046	0.514	0.329	0.111	0.042	0.063	0.206	0.186	Yes	0.9866
Georgians	EHG	Levant_N	CHG	Europe_MNChL	0.017	0.016	0.602	0.365	0.054	0.107	0.079	0.098	Yes	0.945503
Georgians	EHG	Minoan_Lasithi	CHG	Europe_LNBA	0.04	0.437	0.404	0.119	0.048	0.09	0.063	0.109	Yes	0.843011
Georgians	EHG	Minoan_Lasithi	CHG	Europe_MNChL	0.043	0.228	0.496	0.234	0.043	0.18	0.081	0.136	Yes	0.987734
Georgians	EHG	Minoan_Lasithi	Yorubas	CHG	0.07	0.513	-0.001	0.418	0.044	0.058	0.021	0.073	Yes	0.716855
Georgians	EHG	Mycenaean	CHG	Europe_LNBA	0.129	0.354	0.379	0.138	0.206	0.185	0.104	0.264	Yes	0.370992
Georgians	EHG	Mycenaean	Yorubas	CHG	0.21	0.411	0.029	0.35	0.141	0.11	0.029	0.099	Yes	0.425924
Georgians	Mycenaean	Yorubas	CHG	Europe_LNBA	0.174	0.01	0.423	0.393	0.314	0.029	0.149	0.2	Yes	0.106217
Georgians	Steppe_EMBA	EHG	Minoan_Lasithi	CHG	0.148	0.006	0.486	0.36	0.085	0.04	0.056	0.076	Yes	0.832103
Georgians	Steppe_EMBA	Levant_N	CHG	Europe_MNChL	0.011	0.017	0.608	0.363	0.111	0.118	0.116	0.12	Yes	0.957774
Georgians	Steppe_EMBA	Minoan_Lasithi	CHG	Europe_EN	0.112	0.09	0.446	0.353	0.077	0.333	0.107	0.296	Yes	0.993338
Georgians	Steppe_EMBA	Minoan_Lasithi	CHG	Europe_LNBA	0.106	0.439	0.368	0.087	0.092	0.07	0.073	0.098	Yes	0.942195
Georgians	Steppe_EMBA	Minoan_Lasithi	CHG	Europe_MNChL	0.09	0.269	0.451	0.19	0.082	0.16	0.1	0.133	Yes	0.996567
Georgians	Steppe_EMBA	Minoan_Lasithi	Yorubas	CHG	0.161	0.48	0.001	0.358	0.07	0.052	0.019	0.08	Yes	0.886546
Georgians	Steppe_EMBA	Mycenaean	Yorubas	CHG	0.51	0.267	0.019	0.203	0.115	0.072	0.019	0.075	Yes	0.462111
Georgians	Steppe_EMBA	WHG	CHG	Europe_EN	0.092	0.004	0.472	0.432	0.078	0.043	0.075	0.057	Yes	0.988315
Georgians	Steppe_EMBA	WHG	Minoan_Lasithi	CHG	0.1	0.05	0.441	0.409	0.087	0.042	0.064	0.088	Yes	0.979322
Georgians	Steppe_EMBA	WHG	Mycenaean	CHG	0.331	0.175	0.22	0.273	0.173	0.111	0.075	0.088	Yes	0.69751
Georgians	Steppe_EMBA	Yorubas	CHG	Europe_EN	0.098	0.002	0.465	0.435	0.064	0.019	0.069	0.045	Yes	0.988418
Georgians	WHG	Iran_N	CHG	Europe_EN	0.095	0.007	0.486	0.413	0.088	0.148	0.133	0.079	Yes	0.934938
Georgians	WHG	Iran_N	Levant_N	CHG	0.323	0.013	0.173	0.49	0.078	0.16	0.062	0.152	Yes	0.621288
Georgians	WHG	Minoan_Lasithi	CHG	Europe_LNBA	0.122	0.392	0.433	0.052	0.176	0.076	0.061	0.183	Yes	0.900397
Georgians	WHG	Mycenaean	Yorubas	CHG	0.518	0.189	0.002	0.29	0.151	0.111	0.021	0.075	Yes	0.301542
Germans	Anatolia_BA	Levant_N	Europe_LNBA	Europe_MNChL	0.039	0.075	0.863	0.023	0.073	0.048	0.06	0.063	Yes	0.864425
Germans	Anatolia_BA	Steppe_EMBA	Levant_N	Europe_MNChL	0.031	0.491	0.094	0.384	0.081	0.037	0.058	0.063	Yes	0.600535
Germans	Anatolia_BA	Steppe_EMBA	WHG	CHG	0.605	0.15	0.163	0.082	0.116	0.063	0.055	0.101	Yes	0.0240632
Germans	Anatolia_BA	Steppe_EMBA	WHG	Levant_N	0.154	0.47	0.151	0.226	0.087	0.049	0.028	0.056	Yes	0.251603
Germans	Anatolia_BA	Steppe_EMBA	Yorubas	Europe_MNChL	0.073	0.456	0.016	0.455	0.083	0.034	0.011	0.06	Yes	0.53656
Germans	Anatolia_BA	WHG	CHG	Europe_LNBA	0.169	0.031	0.039	0.76	0.068	0.065	0.074	0.158	Yes	0.737178
Germans	Anatolia_BA	WHG	EHG	CHG	0.569	0.2	0.058	0.173	0.206	0.077	0.027	0.128	Yes	0.0202648
Germans	Anatolia_BA	WHG	Levant_N	Europe_LNBA	0.048	0.011	0.083	0.859	0.072	0.028	0.042	0.065	Yes	0.86635
Germans	Anatolia_BA	WHG	Yorubas	Europe_LNBA	0.123	0.009	0.013	0.855	0.066	0.026	0.011	0.075	Yes	0.65566
Germans	Anatolia_BA	Yorubas	CHG	Europe_LNBA	0.151	0.007	0.005	0.837	0.065	0.012	0.031	0.062	Yes	0.738836
Germans	Anatolia_BA	Yorubas	Europe_LNBA	Europe_MNChL	0.079	0.015	0.843	0.063	0.066	0.011	0.054	0.048	Yes	0.816271
Germans	Anatolia_BA	Yorubas	Levant_N	Europe_LNBA	0.034	0.011	0.075	0.879	0.067	0.012	0.041	0.049	Yes	0.922255
Germans	Anatolia_N	CHG	Europe_LNBA	Europe_MNChL	0.075	0.049	0.812	0.065	0.069	0.039	0.07	0.075	Yes	0.641668
Germans	Anatolia_N	EHG	Iran_N	Europe_MNChL	0.034	0.241	0.209	0.517	0.098	0.028	0.061	0.072	Yes	0.253382
Germans	Anatolia_N	Iran_N	Europe_LNBA	Europe_MNChL	0.086	0.021	0.847	0.046	0.075	0.05	0.056	0.063	Yes	0.645687
Germans	Anatolia_N	Steppe_EMBA	CHG	Europe_MNChL	0.071	0.441	0.039	0.448	0.076	0.045	0.052	0.063	Yes	0.327068
Germans	Anatolia_N	Steppe_EMBA	Iran_N	Europe_MNChL	0.064	0.456	0.03	0.45	0.074	0.033	0.049	0.055	Yes	0.29194
Germans	Anatolia_N	Steppe_EMBA	WHG	Levant_N	0.118	0.501	0.147	0.234	0.086	0.038	0.03	0.065	Yes	0.173484
Germans	Anatolia_N	Steppe_EMBA	Yorubas	Europe_MNChL	0.066	0.466	0.017	0.451	0.061	0.027	0.01	0.053	Yes	0.588303
Germans	Anatolia_N	WHG	CHG	Europe_LNBA	0.125	0.049	0.078	0.748	0.046	0.062	0.071	0.144	Yes	0.652825
Germans	Anatolia_N	WHG	EHG	CHG	0.247	0.312	0.054	0.386	0.103	0.06	0.05	0.08	Yes	0.0106425
Germans	Anatolia_N	WHG	Iran_N	Europe_LNBA	0.124	0.04	0.036	0.799	0.05	0.035	0.05	0.077	Yes	0.735721
Germans	Anatolia_N	WHG	Yorubas	Europe_LNBA	0.099	0.001	0.015	0.885	0.044	0.025	0.011	0.053	Yes	0.616672
Germans	Anatolia_N	Yorubas	CHG	Europe_LNBA	0.111	0.011	0.021	0.857	0.045	0.011	0.031	0.053	Yes	0.646945
Germans	Anatolia_N	Yorubas	Europe_LNBA	Europe_MNChL	0.071	0.016	0.87	0.044	0.058	0.011	0.046	0.055	Yes	0.682966
Germans	Anatolia_N	Yorubas	Levant_N	Europe_LNBA	0.004	0.01	0.088	0.897	0.074	0.012	0.05	0.047	Yes	0.903701
Germans	Iran_N	Europe_EN	Europe_LNBA	Europe_MNChL	0.07	0.016	0.828	0.086	0.057	0.118	0.07	0.124	Yes	0.534145
Germans	Iran_N	Levant_N	Europe_LNBA	Europe_MNChL	0.049	0.076	0.837	0.039	0.049	0.042	0.067	0.066	Yes	0.900434
Germans	Iran_N	Minoan_Lasithi	Europe_LNBA	Europe_MNChL	0.058	0.024	0.842	0.076	0.065	0.09	0.072	0.09	Yes	0.575909
Germans	Iran_N	Yorubas	Europe_EN	Europe_LNBA	0.017	0.015	0.092	0.877	0.056	0.013	0.041	0.057	Yes	0.631024
Germans	Iran_N	Yorubas	Europe_LNBA	Europe_MNChL	0.042	0.013	0.844	0.101	0.056	0.012	0.065	0.043	Yes	0.665815
Germans	Iran_N	Yorubas	Levant_N	Europe_LNBA	0.033	0.007	0.087	0.873	0.055	0.014	0.032	0.057	Yes	0.892115
Germans	Levant_N	CHG	Europe_EN	Europe_LNBA	0.056	0.02	0.076	0.848	0.059	0.032	0.086	0.055	Yes	0.648199
Germans	Levant_N	CHG	Europe_LNBA	Europe_MNChL	0.061	0.045	0.806	0.087	0.045	0.037	0.073	0.069	Yes	0.74671
Germans	Minoan_Lasithi	CHG	Europe_LNBA	Europe_MNChL	0.091	0.034	0.822	0.052	0.08	0.044	0.069	0.077	Yes	0.726752
Germans	Minoan_Lasithi	Yorubas	CHG	Europe_LNBA	0.124	0.011	0.007	0.859	0.051	0.011	0.031	0.053	Yes	0.767507
Germans	Minoan_Lasithi	Yorubas	Europe_LNBA	Europe_MNChL	0.079	0.015	0.861	0.045	0.056	0.011	0.049	0.05	Yes	0.794167
Germans	Minoan_Lasithi	Yorubas	Levant_N	Europe_LNBA	0.002	0.01	0.087	0.902	0.081	0.012	0.052	0.051	Yes	0.929049
Germans	Steppe_EMBA	EHG	CHG	Europe_MNChL	0.058	0.189	0.205	0.548	0.086	0.04	0.048	0.043	Yes	0.406535
Germans	Steppe_EMBA	EHG	Iran_N	Europe_MNChL	0.02	0.234	0.217	0.529	0.106	0.051	0.052	0.061	Yes	0.247163
Germans	Steppe_EMBA	EHG	Iran_N	Mycenaean	0.129	0.334	0.203	0.334	0.309	0.231	0.238	0.177	Yes	0.0838609
Germans	Steppe_EMBA	EHG	Levant_N	Europe_MNChL	0.328	0.143	0.169	0.36	0.087	0.042	0.048	0.084	Yes	0.011029
Germans	Steppe_EMBA	EHG	Minoan_Lasithi	Europe_MNChL	0.136	0.241	0.363	0.261	0.094	0.049	0.132	0.118	Yes	0.0311131
Germans	Steppe_EMBA	EHG	Mycenaean	Yorubas	0.245	0.339	0.393	0.023	0.254	0.161	0.118	0.02	Yes	0.124728
Germans	Steppe_EMBA	Levant_N	Europe_EN	Europe_LNBA	0.007	0.093	0.018	0.882	0.089	0.066	0.124	0.156	Yes	0.847321
Germans	Steppe_EMBA	Mycenaean	Levant_N	Europe_MNChL	0.595	0.109	0.02	0.276	0.641	11.027	5.105	6.472	Yes	0.0472613
Germans	Steppe_EMBA	WHG	CHG	Europe_EN	0.073	0.312	0.382	0.233	0.098	0.061	0.089	0.068	Yes	0.0516862
Germans	Steppe_EMBA	WHG	CHG	Europe_MNChL	0.044	0.275	0.439	0.243	0.111	0.092	0.094	0.094	Yes	0.0275023
Germans	Steppe_EMBA	WHG	EHG	Minoan_Lasithi	0.111	0.147	0.205	0.537	0.098	0.041	0.051	0.06	Yes	0.256342
Germans	Steppe_EMBA	WHG	EHG	Mycenaean	0.261	0.209	0.239	0.291	0.204	0.085	0.113	0.088	Yes	0.350403
Germans	Steppe_EMBA	WHG	Iran_N	Levant_N	0.478	0.099	0.152	0.271	0.106	0.06	0.082	0.044	Yes	0.0116198
Germans	Steppe_EMBA	WHG	Iran_N	Mycenaean	0.369	0.226	0.267	0.138	0.137	0.075	0.126	0.062	Yes	0.122845
Germans	Steppe_EMBA	WHG	Levant_N	CHG	0.037	0.395	0.117	0.451	0.213	0.124	0.129	0.212	Yes	0.326295
Germans	Steppe_EMBA	WHG	Levant_N	Europe_LNBA	0.01	0.009	0.104	0.876	0.087	0.032	0.043	0.138	Yes	0.853312
Germans	Steppe_EMBA	WHG	Minoan_Lasithi	CHG	0.059	0.355	0.213	0.372	0.148	0.087	0.12	0.169	Yes	0.0203404
Germans	Steppe_EMBA	WHG	Mycenaean	CHG	0.274	0.433	0.149	0.143	0.142	0.106	0.052	0.052	Yes	0.611032
Germans	Steppe_EMBA	WHG	Mycenaean	Yorubas	0.515	0.232	0.233	0.02	0.132	0.085	0.069	0.012	Yes	0.0632525
Germans	WHG	CHG	Europe_EN	Europe_LNBA	0.065	0.057	0.095	0.783	0.093	0.049	0.041	0.133	Yes	0.471766
Germans	WHG	CHG	Europe_LNBA	Europe_MNChL	0.016	0.072	0.788	0.123	0.101	0.051	0.136	0.055	Yes	0.518329
Germans	WHG	EHG	CHG	Europe_EN	0.368	0.12	0.19	0.322	0.102	0.053	0.043	0.084	Yes	0.0817316
Germans	WHG	EHG	CHG	Europe_MNChL	0.023	0.2	0.227	0.55	0.17	0.066	0.046	0.138	Yes	0.366938
Germans	WHG	EHG	Iran_N	Europe_EN	0.201	0.216	0.168	0.415	0.093	0.048	0.059	0.079	Yes	0.0208416
Germans	WHG	EHG	Iran_N	Minoan_Lasithi	0.262	0.197	0.087	0.455	0.086	0.05	0.084	0.096	Yes	0.0588943
Germans	WHG	EHG	Iran_N	Mycenaean	0.433	0.178	0.188	0.201	0.125	0.088	0.127	0.075	Yes	0.517575
Germans	WHG	EHG	Levant_N	CHG	0.516	0.079	0.174	0.231	0.062	0.038	0.059	0.041	Yes	0.321685
Germans	WHG	EHG	Minoan_Lasithi	CHG	0.355	0.161	0.406	0.078	0.145	0.084	0.151	0.095	Yes	0.0894807
Germans	WHG	EHG	Minoan_Lasithi	Yorubas	0.241	0.222	0.53	0.007	0.084	0.046	0.057	0.017	Yes	0.0655993
Germans	WHG	EHG	Mycenaean	CHG	0.667	0.076	0.166	0.091	0.181	0.123	0.102	0.047	Yes	0.417769
Germans	WHG	EHG	Mycenaean	Yorubas	0.418	0.25	0.313	0.018	0.152	0.099	0.075	0.017	Yes	0.306706
Germans	WHG	Iran_N	Europe_EN	Europe_LNBA	0.05	0.048	0.081	0.822	0.061	0.043	0.044	0.081	Yes	0.501587
Germans	WHG	Iran_N	Europe_LNBA	Europe_MNChL	0.009	0.057	0.837	0.097	0.074	0.042	0.081	0.056	Yes	0.491554
Germans	WHG	Iran_N	Levant_N	Europe_LNBA	0.05	0.042	0.085	0.822	0.061	0.044	0.032	0.082	Yes	0.895073
Germans	WHG	Iran_N	Minoan_Lasithi	Europe_LNBA	0.064	0.031	0.082	0.823	0.058	0.047	0.047	0.08	Yes	0.596034
Germans	WHG	Iran_N	Mycenaean	Europe_LNBA	0.271	0.152	0.055	0.522	0.143	0.112	0.056	0.167	Yes	0.781686
Germans	WHG	Iran_N	Yorubas	Europe_LNBA	0.058	0.043	0.011	0.889	0.07	0.071	0.018	0.113	Yes	0.239054
Germans	WHG	Levant_N	Europe_EN	Europe_LNBA	0.013	0.097	0.005	0.886	0.056	0.069	0.118	0.068	Yes	0.851652
Germans	WHG	Levant_N	Europe_LNBA	Europe_MNChL	0	0.091	0.887	0.022	0.087	0.051	0.059	0.108	Yes	0.855901
Germans	WHG	Minoan_Lasithi	CHG	Europe_LNBA	0.069	0.092	0.03	0.809	0.087	0.043	0.052	0.122	Yes	0.585904
Germans	WHG	Minoan_Lasithi	Levant_N	Europe_LNBA	0.015	0.002	0.095	0.889	0.055	0.1	0.069	0.082	Yes	0.889917
Germans	WHG	Minoan_Lasithi	Yorubas	Europe_LNBA	0.039	0.092	0.014	0.854	0.05	0.038	0.011	0.066	Yes	0.792566
Germans	WHG	Mycenaean	Yorubas	CHG	0.799	0.09	0.005	0.107	0.043	0.049	0.012	0.029	Yes	0.127416
Germans	WHG	Mycenaean	Yorubas	Europe_LNBA	0.238	0.09	0.022	0.65	0.145	0.059	0.015	0.165	Yes	0.8281
Germans	WHG	Yorubas	CHG	Europe_LNBA	0.052	0.015	0.039	0.894	0.104	0.013	0.061	0.152	Yes	0.186862
Germans	WHG	Yorubas	Europe_EN	Europe_LNBA	0	0.017	0.095	0.888	0.05	0.011	0.041	0.059	Yes	0.64534
Germans	WHG	Yorubas	Levant_N	CHG	0.631	0	0.06	0.309	0.049	0.017	0.073	0.05	Yes	0.0325597
Germans	WHG	Yorubas	Levant_N	Europe_LNBA	0.014	0.01	0.09	0.886	0.051	0.012	0.032	0.058	Yes	0.909076
Germans	Yorubas	CHG	Europe_EN	Europe_LNBA	0.025	0.021	0.094	0.86	0.016	0.031	0.04	0.05	Yes	0.649333
Germans	Yorubas	CHG	Europe_LNBA	Europe_MNChL	0.023	0.053	0.806	0.118	0.016	0.035	0.07	0.048	Yes	0.731438
Germans	Yorubas	Levant_N	CHG	Europe_LNBA	0.018	0.088	0.005	0.888	0.018	0.033	0.035	0.041	Yes	0.872722
Germans	Yorubas	Levant_N	Europe_EN	Europe_LNBA	0.018	0.079	0.019	0.884	0.018	0.061	0.101	0.057	Yes	0.924718
Germans	Yorubas	Levant_N	Europe_LNBA	Europe_MNChL	0.018	0.079	0.878	0.025	0.018	0.04	0.049	0.063	Yes	0.932751
Greeks_Central	Anatolia_N	EHG	Iran_N	Europe_MNChL	0.229	0.101	0.267	0.403	0.129	0.026	0.066	0.09	Yes	0.0468867
Greeks_Central	Anatolia_N	Iran_N	Europe_LNBA	Europe_MNChL	0.288	0.175	0.359	0.178	0.138	0.073	0.062	0.105	Yes	0.0519793
Greeks_Central	Anatolia_N	Iran_N	Levant_N	Europe_LNBA	0.266	0.148	0.074	0.512	0.147	0.055	0.088	0.057	Yes	0.491754
Greeks_Central	Anatolia_N	Steppe_EMBA	Iran_N	Europe_MNChL	0.254	0.182	0.198	0.366	0.156	0.036	0.08	0.107	Yes	0.0144451
Greeks_Central	CHG	Europe_EN	Europe_LNBA	Europe_MNChL	0.47	0.313	0.155	0.062	0.106	0.18	0.097	0.165	Yes	0.424969
Greeks_Central	EHG	CHG	Europe_EN	Europe_LNBA	0.028	0.236	0.48	0.257	0.036	0.046	0.067	0.101	Yes	0.541075
Greeks_Central	EHG	CHG	Europe_EN	Europe_MNChL	0.053	0.354	0.203	0.389	0.036	0.054	0.179	0.16	Yes	0.750864
Greeks_Central	EHG	Iran_N	Europe_EN	Europe_LNBA	0.005	0.172	0.412	0.411	0.036	0.065	0.056	0.123	Yes	0.352783
Greeks_Central	EHG	Iran_N	Europe_EN	Europe_MNChL	0.092	0.378	0.332	0.198	0.031	0.051	0.214	0.197	Yes	0.0117295
Greeks_Central	EHG	Iran_N	Levant_N	Europe_EN	0.108	0.312	0	0.58	0.036	0.062	0.153	0.213	Yes	0.0116329
Greeks_Central	EHG	Iran_N	Levant_N	Europe_MNChL	0.103	0.404	0.163	0.33	0.035	0.048	0.074	0.088	Yes	0.0287751
Greeks_Central	EHG	Iran_N	Minoan_Lasithi	Europe_LNBA	0.02	0.079	0.449	0.451	0.052	0.083	0.085	0.165	Yes	0.199801
Greeks_Central	EHG	Iran_N	Minoan_Lasithi	Europe_MNChL	0.144	0.223	0.588	0.045	0.099	0.221	0.678	0.559	Yes	0.0189868
Greeks_Central	EHG	Levant_N	CHG	Europe_MNChL	0.053	0.068	0.382	0.498	0.045	0.086	0.064	0.078	Yes	0.846617
Greeks_Central	EHG	Minoan_Lasithi	CHG	Europe_LNBA	0.016	0.461	0.109	0.413	0.044	0.081	0.061	0.103	Yes	0.235219
Greeks_Central	EHG	Minoan_Lasithi	CHG	Europe_MNChL	0.046	0.047	0.376	0.531	0.04	0.195	0.088	0.141	Yes	0.647393
Greeks_Central	EHG	Minoan_Lasithi	Yorubas	Europe_LNBA	0.043	0.524	0.02	0.413	0.038	0.075	0.016	0.1	Yes	0.168897
Greeks_Central	EHG	Mycenaean	CHG	Europe_LNBA	0.18	0.462	0.143	0.214	0.161	0.115	0.07	0.186	Yes	0.800946
Greeks_Central	EHG	Mycenaean	CHG	Europe_MNChL	0.279	0.184	0.204	0.334	0.088	0.183	0.058	0.173	Yes	0.913628
Greeks_Central	EHG	Mycenaean	Yorubas	CHG	0.302	0.534	0.017	0.147	0.129	0.112	0.026	0.076	Yes	0.694187
Greeks_Central	EHG	Mycenaean	Yorubas	Europe_LNBA	0.153	0.569	0.023	0.255	0.141	0.135	0.028	0.212	Yes	0.431616
Greeks_Central	EHG	Yorubas	CHG	Europe_EN	0.089	0.015	0.282	0.615	0.038	0.017	0.055	0.041	Yes	0.133349
Greeks_Central	EHG	Yorubas	CHG	Europe_MNChL	0.044	0.014	0.38	0.563	0.037	0.019	0.05	0.038	Yes	0.669514
Greeks_Central	Iran_N	Levant_N	Europe_EN	Europe_LNBA	0.231	0.118	0.198	0.452	0.06	0.07	0.117	0.071	Yes	0.513944
Greeks_Central	Iran_N	Levant_N	Europe_LNBA	Europe_MNChL	0.273	0.173	0.449	0.105	0.064	0.048	0.078	0.067	Yes	0.432904
Greeks_Central	Iran_N	Minoan_Lasithi	Yorubas	Europe_LNBA	0.044	0.427	0.017	0.512	0.095	0.063	0.018	0.074	Yes	0.357308
Greeks_Central	Iran_N	Yorubas	Europe_EN	Europe_LNBA	0.159	0.017	0.402	0.422	0.07	0.013	0.045	0.061	Yes	0.36562
Greeks_Central	Iran_N	Yorubas	Levant_N	Europe_LNBA	0.254	0.001	0.22	0.525	0.075	0.017	0.042	0.074	Yes	0.238892
Greeks_Central	Levant_N	CHG	Europe_LNBA	Europe_MNChL	0.043	0.375	0.14	0.442	0.081	0.068	0.115	0.111	Yes	0.899023
Greeks_Central	Mycenaean	Yorubas	CHG	Europe_LNBA	0.8	0.004	0.029	0.167	0.12	0.025	0.059	0.091	Yes	0.167928
Greeks_Central	Steppe_EMBA	EHG	CHG	Europe_EN	0.093	0.064	0.236	0.607	0.063	0.033	0.055	0.042	Yes	0.305407
Greeks_Central	Steppe_EMBA	EHG	CHG	Europe_MNChL	0.03	0.017	0.392	0.561	0.08	0.043	0.058	0.046	Yes	0.556614
Greeks_Central	Steppe_EMBA	EHG	Iran_N	Europe_EN	0.036	0.126	0.218	0.621	0.072	0.041	0.053	0.057	Yes	0.273492
Greeks_Central	Steppe_EMBA	EHG	Iran_N	Minoan_Lasithi	0.145	0.109	0.071	0.676	0.103	0.06	0.092	0.093	Yes	0.105294
Greeks_Central	Steppe_EMBA	EHG	Iran_N	Mycenaean	0.393	0.048	0.241	0.319	0.179	0.103	0.143	0.097	Yes	0.897973
Greeks_Central	Steppe_EMBA	EHG	Minoan_Lasithi	CHG	0.133	0.12	0.712	0.034	0.101	0.05	0.073	0.095	Yes	0.0913292
Greeks_Central	Steppe_EMBA	EHG	Minoan_Lasithi	Europe_LNBA	0.113	0.042	0.582	0.263	0.085	0.151	0.256	0.438	Yes	0.156175
Greeks_Central	Steppe_EMBA	EHG	Minoan_Lasithi	Europe_MNChL	0.142	0.125	0.732	0	0.09	0.051	0.137	0.132	Yes	0.128839
Greeks_Central	Steppe_EMBA	EHG	Minoan_Lasithi	Yorubas	0.155	0.116	0.711	0.019	0.087	0.048	0.062	0.02	Yes	0.165942
Greeks_Central	Steppe_EMBA	EHG	Mycenaean	Yorubas	0.51	0.069	0.405	0.016	0.17	0.098	0.108	0.019	Yes	0.783623
Greeks_Central	Steppe_EMBA	Iran_N	Levant_N	Europe_MNChL	0.234	0.303	0.19	0.272	0.067	0.059	0.082	0.101	Yes	0.0221882
Greeks_Central	Steppe_EMBA	Iran_N	Minoan_Lasithi	Yorubas	0.322	0.052	0.617	0.009	0.063	0.148	0.098	0.03	Yes	0.021764
Greeks_Central	Steppe_EMBA	Levant_N	CHG	Europe_MNChL	0.08	0.064	0.371	0.486	0.087	0.095	0.087	0.098	Yes	0.859512
Greeks_Central	Steppe_EMBA	Minoan_Lasithi	CHG	Europe_LNBA	0.033	0.461	0.103	0.403	0.091	0.066	0.071	0.104	Yes	0.319894
Greeks_Central	Steppe_EMBA	Minoan_Lasithi	CHG	Europe_MNChL	0.054	0.03	0.38	0.536	0.089	0.2	0.116	0.165	Yes	0.658808
Greeks_Central	Steppe_EMBA	Minoan_Lasithi	Yorubas	Europe_LNBA	0.114	0.502	0.02	0.364	0.073	0.056	0.015	0.102	Yes	0.309602
Greeks_Central	Steppe_EMBA	Minoan_Lasithi	Yorubas	Europe_MNChL	0.315	0.64	0.021	0.024	0.055	0.117	0.017	0.117	Yes	0.0126182
Greeks_Central	Steppe_EMBA	Mycenaean	CHG	Europe_EN	0.557	0.104	0.083	0.255	0.114	0.389	0.051	0.442	Yes	0.900464
Greeks_Central	Steppe_EMBA	Mycenaean	CHG	Europe_MNChL	0.49	0.163	0.119	0.227	0.105	0.108	0.054	0.135	Yes	0.984598
Greeks_Central	Steppe_EMBA	Mycenaean	Yorubas	CHG	0.589	0.344	0.011	0.057	0.104	0.081	0.017	0.051	Yes	0.867028
Greeks_Central	Steppe_EMBA	Mycenaean	Yorubas	Europe_LNBA	0.493	0.37	0.015	0.122	0.167	0.084	0.017	0.127	Yes	0.859208
Greeks_Central	Steppe_EMBA	WHG	CHG	Europe_EN	0.069	0.089	0.323	0.519	0.066	0.038	0.061	0.052	Yes	0.712638
Greeks_Central	Steppe_EMBA	WHG	EHG	Minoan_Lasithi	0.137	0.031	0.113	0.719	0.088	0.047	0.052	0.062	Yes	0.148048
Greeks_Central	Steppe_EMBA	WHG	EHG	Mycenaean	0.498	0.02	0.078	0.404	0.177	0.095	0.104	0.113	Yes	0.714406
Greeks_Central	Steppe_EMBA	WHG	Iran_N	Levant_N	0.15	0.163	0.406	0.281	0.101	0.069	0.089	0.063	Yes	0.0203477
Greeks_Central	Steppe_EMBA	WHG	Iran_N	Minoan_Lasithi	0.215	0.084	0.143	0.557	0.08	0.051	0.086	0.076	Yes	0.0590033
Greeks_Central	Steppe_EMBA	WHG	Iran_N	Mycenaean	0.429	0.072	0.221	0.278	0.142	0.079	0.116	0.069	Yes	0.909244
Greeks_Central	Steppe_EMBA	WHG	Minoan_Lasithi	CHG	0.085	0.151	0.523	0.241	0.096	0.047	0.072	0.104	Yes	0.264495
Greeks_Central	Steppe_EMBA	WHG	Minoan_Lasithi	Yorubas	0.257	0.074	0.646	0.023	0.063	0.039	0.052	0.017	Yes	0.0465085
Greeks_Central	Steppe_EMBA	WHG	Mycenaean	CHG	0.409	0.167	0.309	0.115	0.148	0.094	0.068	0.057	Yes	0.997901
Greeks_Central	Steppe_EMBA	WHG	Mycenaean	Yorubas	0.57	0.052	0.363	0.016	0.122	0.08	0.086	0.017	Yes	0.799337
Greeks_Central	Steppe_EMBA	Yorubas	CHG	Europe_EN	0.16	0.013	0.247	0.579	0.058	0.016	0.063	0.041	Yes	0.166707
Greeks_Central	Steppe_EMBA	Yorubas	CHG	Europe_MNChL	0.052	0.012	0.379	0.556	0.066	0.019	0.062	0.044	Yes	0.684571
Greeks_Central	WHG	CHG	Europe_EN	Europe_LNBA	0.124	0.282	0.457	0.137	0.157	0.061	0.059	0.188	Yes	0.634972
Greeks_Central	WHG	EHG	CHG	Europe_EN	0.179	0.032	0.295	0.494	0.098	0.044	0.047	0.087	Yes	0.523262
Greeks_Central	WHG	EHG	Iran_N	Europe_EN	0.031	0.13	0.227	0.612	0.075	0.038	0.057	0.08	Yes	0.268755
Greeks_Central	WHG	EHG	Iran_N	Levant_N	0.297	0.065	0.386	0.252	0.072	0.043	0.055	0.06	Yes	0.0266203
Greeks_Central	WHG	EHG	Iran_N	Minoan_Lasithi	0.153	0.111	0.122	0.614	0.087	0.052	0.093	0.107	Yes	0.13897
Greeks_Central	WHG	EHG	Iran_N	Mycenaean	0.166	0.149	0.269	0.415	0.233	0.15	0.193	0.168	Yes	0.634401
Greeks_Central	WHG	EHG	Minoan_Lasithi	CHG	0.257	0.051	0.521	0.171	0.116	0.065	0.126	0.088	Yes	0.234897
Greeks_Central	WHG	EHG	Minoan_Lasithi	Europe_LNBA	0.056	0.111	0.685	0.148	0.488	0.526	0.908	1.91	Yes	0.0874947
Greeks_Central	WHG	EHG	Minoan_Lasithi	Yorubas	0.096	0.147	0.743	0.015	0.096	0.049	0.07	0.021	Yes	0.101331
Greeks_Central	WHG	EHG	Mycenaean	Yorubas	0.064	0.242	0.672	0.021	0.4	0.205	0.237	0.032	Yes	0.339327
Greeks_Central	WHG	Iran_N	Levant_N	CHG	0.442	0.021	0.216	0.321	0.059	0.128	0.057	0.116	Yes	0.822247
Greeks_Central	WHG	Iran_N	Levant_N	Europe_LNBA	0.104	0.246	0.203	0.447	0.088	0.06	0.043	0.117	Yes	0.329297
Greeks_Central	WHG	Iran_N	Minoan_Lasithi	Europe_LNBA	0.023	0.071	0.428	0.478	0.095	0.076	0.065	0.135	Yes	0.269556
Greeks_Central	WHG	Levant_N	CHG	Europe_EN	0.397	0.171	0.339	0.093	0.116	0.139	0.045	0.246	Yes	0.902613
Greeks_Central	WHG	Levant_N	CHG	Europe_MNChL	0.314	0.152	0.37	0.164	0.265	0.151	0.075	0.342	Yes	0.917679
Greeks_Central	WHG	Minoan_Lasithi	CHG	Europe_LNBA	0.12	0.435	0.15	0.295	0.183	0.061	0.081	0.232	Yes	0.366531
Greeks_Central	WHG	Minoan_Lasithi	Yorubas	CHG	0.341	0.433	0.002	0.224	0.054	0.071	0.016	0.059	Yes	0.198508
Greeks_Central	WHG	Mycenaean	Yorubas	CHG	0.557	0.299	-0.001	0.145	0.128	0.123	0.018	0.053	Yes	0.493163
Greeks_Central	WHG	Yorubas	CHG	Europe_EN	0.231	0.008	0.311	0.45	0.061	0.016	0.042	0.061	Yes	0.582713
Greeks_Central	WHG	Yorubas	Levant_N	CHG	0.441	0.011	0.21	0.338	0.049	0.018	0.058	0.046	Yes	0.915738
Greeks_Central	Yorubas	CHG	Europe_EN	Europe_LNBA	0.016	0.239	0.471	0.274	0.022	0.047	0.053	0.068	Yes	0.572671
Greeks_Central	Yorubas	CHG	Europe_EN	Europe_MNChL	0.008	0.406	0.085	0.5	0.029	0.049	0.188	0.166	Yes	0.637654
Greeks_Central	Yorubas	CHG	Europe_LNBA	Europe_MNChL	0.01	0.404	0.033	0.553	0.029	0.066	0.117	0.081	Yes	0.621177
Greeks_Central	Yorubas	Levant_N	CHG	Europe_LNBA	0.019	0.259	0.241	0.482	0.027	0.055	0.075	0.071	Yes	0.0163974
Greeks_Macedonia	Anatolia_BA	WHG	CHG	Europe_LNBA	0.489	0.042	0.162	0.308	0.802	0.683	0.623	2.016	Yes	0.0170069
Greeks_Macedonia	Anatolia_N	Iran_N	Europe_LNBA	Europe_MNChL	0.246	0.148	0.584	0.022	0.124	0.08	0.075	0.084	Yes	0.0359087
Greeks_Macedonia	Anatolia_N	Levant_N	CHG	Europe_LNBA	0.031	0.142	0.224	0.603	0.159	0.108	0.055	0.088	Yes	0.245852
Greeks_Macedonia	Anatolia_N	WHG	CHG	Europe_LNBA	0.301	0.041	0.249	0.409	0.115	0.154	0.181	0.403	Yes	0.0323162
Greeks_Macedonia	EHG	CHG	Europe_EN	Europe_LNBA	0.034	0.225	0.34	0.402	0.042	0.046	0.074	0.113	Yes	0.870056
Greeks_Macedonia	EHG	CHG	Europe_EN	Europe_MNChL	0.079	0.395	0.073	0.452	0.047	0.07	0.247	0.22	Yes	0.397615
Greeks_Macedonia	EHG	CHG	Europe_LNBA	Europe_MNChL	0.037	0.352	0.212	0.399	0.052	0.072	0.211	0.123	Yes	0.505017
Greeks_Macedonia	EHG	Levant_N	CHG	Europe_MNChL	0.087	0.039	0.394	0.481	0.054	0.106	0.074	0.095	Yes	0.31349
Greeks_Macedonia	EHG	Minoan_Lasithi	CHG	Europe_LNBA	0.016	0.319	0.146	0.519	0.044	0.082	0.053	0.101	Yes	0.808817
Greeks_Macedonia	EHG	Mycenaean	Yorubas	CHG	0.182	0.508	0.02	0.289	0.194	0.17	0.034	0.127	Yes	0.0815701
Greeks_Macedonia	Iran_N	Levant_N	Europe_EN	Europe_LNBA	0.234	0.018	0.195	0.553	0.077	0.11	0.189	0.095	Yes	0.0528583
Greeks_Macedonia	Levant_N	CHG	Europe_LNBA	Europe_MNChL	0.063	0.301	0.398	0.239	0.074	0.066	0.118	0.106	Yes	0.674522
Greeks_Macedonia	Minoan_Lasithi	CHG	Europe_LNBA	Europe_MNChL	0.06	0.308	0.344	0.288	0.225	0.131	0.132	0.192	Yes	0.566618
Greeks_Macedonia	Steppe_EMBA	EHG	CHG	Europe_EN	0.153	0.103	0.21	0.533	0.08	0.037	0.051	0.044	Yes	0.74049
Greeks_Macedonia	Steppe_EMBA	EHG	CHG	Europe_MNChL	0.062	0.068	0.367	0.503	0.091	0.045	0.061	0.047	Yes	0.576239
Greeks_Macedonia	Steppe_EMBA	EHG	Iran_N	Europe_EN	0.039	0.181	0.253	0.527	0.12	0.066	0.068	0.075	Yes	0.0349658
Greeks_Macedonia	Steppe_EMBA	EHG	Iran_N	Minoan_Lasithi	0.156	0.14	0.103	0.601	0.136	0.07	0.101	0.102	Yes	0.2024
Greeks_Macedonia	Steppe_EMBA	EHG	Minoan_Lasithi	CHG	0.174	0.144	0.624	0.058	0.113	0.052	0.071	0.081	Yes	0.424863
Greeks_Macedonia	Steppe_EMBA	EHG	Minoan_Lasithi	Europe_LNBA	0.127	0.093	0.556	0.224	0.104	0.146	0.254	0.415	Yes	0.223223
Greeks_Macedonia	Steppe_EMBA	EHG	Mycenaean	Yorubas	0.105	0.381	0.5	0.013	0.395	0.229	0.192	0.027	Yes	0.18278
Greeks_Macedonia	Steppe_EMBA	Levant_N	CHG	Europe_MNChL	0.173	0.029	0.352	0.445	0.131	0.139	0.129	0.143	Yes	0.247803
Greeks_Macedonia	Steppe_EMBA	Minoan_Lasithi	CHG	Europe_LNBA	0.055	0.308	0.13	0.507	0.099	0.068	0.063	0.112	Yes	0.880334
Greeks_Macedonia	Steppe_EMBA	Mycenaean	Yorubas	CHG	0.58	0.303	0	0.116	0.189	0.121	0.019	0.12	Yes	0.0137508
Greeks_Macedonia	Steppe_EMBA	Mycenaean	Yorubas	Europe_LNBA	0.136	0.298	0.003	0.563	0.64	0.124	0.023	0.638	Yes	0.0313251
Greeks_Macedonia	Steppe_EMBA	WHG	CHG	Europe_EN	0.146	0.114	0.329	0.411	0.083	0.044	0.073	0.055	Yes	0.656279
Greeks_Macedonia	Steppe_EMBA	WHG	CHG	Europe_MNChL	0.124	0.026	0.394	0.456	0.093	0.064	0.082	0.076	Yes	0.332984
Greeks_Macedonia	Steppe_EMBA	WHG	EHG	Minoan_Lasithi	0.148	0.012	0.16	0.68	0.113	0.049	0.062	0.081	Yes	0.198314
Greeks_Macedonia	Steppe_EMBA	WHG	Iran_N	Minoan_Lasithi	0.375	0.027	0.093	0.505	0.12	0.061	0.122	0.1	Yes	0.0205803
Greeks_Macedonia	Steppe_EMBA	WHG	Levant_N	CHG	0	0.291	0.159	0.55	0.19	0.101	0.112	0.192	Yes	0.547771
Greeks_Macedonia	Steppe_EMBA	WHG	Minoan_Lasithi	CHG	0.147	0.169	0.419	0.265	0.105	0.051	0.077	0.112	Yes	0.411208
Greeks_Macedonia	Steppe_EMBA	WHG	Mycenaean	CHG	0.219	0.365	0.174	0.242	0.208	0.134	0.071	0.091	Yes	0.6008
Greeks_Macedonia	WHG	EHG	CHG	Europe_EN	0.131	0.102	0.286	0.481	0.125	0.059	0.049	0.1	Yes	0.543647
Greeks_Macedonia	WHG	EHG	Iran_N	Minoan_Lasithi	0.021	0.202	0.124	0.652	0.12	0.063	0.115	0.144	Yes	0.136428
Greeks_Macedonia	WHG	EHG	Iran_N	Mycenaean	0.03	0.295	0.325	0.35	0.227	0.159	0.216	0.15	Yes	0.255399
Greeks_Macedonia	WHG	EHG	Levant_N	CHG	0.429	0.025	0.183	0.362	0.082	0.048	0.077	0.056	Yes	0.224232
Greeks_Macedonia	WHG	EHG	Minoan_Lasithi	CHG	0.213	0.108	0.5	0.179	0.13	0.07	0.126	0.077	Yes	0.500677
Greeks_Macedonia	WHG	EHG	Mycenaean	CHG	0.47	0.116	0.24	0.174	0.222	0.141	0.117	0.056	Yes	0.811994
Greeks_Peloponese	Anatolia_N	EHG	CHG	Europe_MNChL	0.047	0.008	0.378	0.567	0.211	0.041	0.093	0.156	Yes	0.324929
Greeks_Peloponese	Anatolia_N	EHG	Iran_N	Europe_MNChL	0.309	0.072	0.262	0.357	0.151	0.025	0.072	0.103	Yes	0.0607183
Greeks_Peloponese	Anatolia_N	Iran_N	Europe_LNBA	Europe_MNChL	0.346	0.184	0.291	0.178	0.134	0.073	0.064	0.096	Yes	0.101398
Greeks_Peloponese	Anatolia_N	Iran_N	Levant_N	Europe_LNBA	0.107	0.217	0.211	0.465	0.168	0.077	0.097	0.065	Yes	0.454448
Greeks_Peloponese	Anatolia_N	Iran_N	Yorubas	Europe_LNBA	0.558	0.083	0.008	0.351	0.083	0.12	0.02	0.071	Yes	0.0140889
Greeks_Peloponese	Anatolia_N	Steppe_EMBA	Iran_N	Europe_MNChL	0.361	0.154	0.183	0.302	0.147	0.034	0.078	0.096	Yes	0.0744402
Greeks_Peloponese	Anatolia_N	Steppe_EMBA	WHG	Iran_N	0.646	0.08	0.086	0.187	0.087	0.042	0.029	0.095	Yes	0.0100195
Greeks_Peloponese	Anatolia_N	WHG	Iran_N	Europe_LNBA	0.549	0.049	0.164	0.237	0.07	0.035	0.077	0.094	Yes	0.0330603
Greeks_Peloponese	Anatolia_N	WHG	Yorubas	CHG	0.594	0.129	0.007	0.271	0.091	0.034	0.014	0.067	Yes	0.0220356
Greeks_Peloponese	CHG	Europe_EN	Europe_LNBA	Europe_MNChL	0.457	0.276	0.141	0.126	0.117	0.221	0.097	0.197	Yes	0.239559
Greeks_Peloponese	EHG	CHG	Europe_EN	Europe_MNChL	0.006	0.377	0.116	0.5	0.042	0.068	0.248	0.222	Yes	0.343078
Greeks_Peloponese	EHG	Iran_N	Europe_EN	Europe_MNChL	0.061	0.387	0.304	0.248	0.032	0.061	0.276	0.255	Yes	0.0106795
Greeks_Peloponese	EHG	Iran_N	Levant_N	Europe_EN	0.094	0.331	0.148	0.427	0.029	0.068	0.11	0.168	Yes	0.0723615
Greeks_Peloponese	EHG	Iran_N	Levant_N	Europe_MNChL	0.073	0.398	0.21	0.319	0.032	0.05	0.066	0.086	Yes	0.2363
Greeks_Peloponese	EHG	Iran_N	Minoan_Lasithi	Europe_LNBA	0.002	0.113	0.505	0.379	0.057	0.098	0.089	0.18	Yes	0.201203
Greeks_Peloponese	EHG	Iran_N	Minoan_Lasithi	Europe_MNChL	0.091	0.266	0.549	0.094	0.053	0.112	0.334	0.282	Yes	0.0491657
Greeks_Peloponese	EHG	Levant_N	CHG	Europe_EN	0.071	0.053	0.237	0.638	0.046	0.16	0.059	0.189	Yes	0.047841
Greeks_Peloponese	EHG	Levant_N	CHG	Europe_MNChL	0.036	0.143	0.347	0.475	0.045	0.092	0.064	0.087	Yes	0.549077
Greeks_Peloponese	EHG	Mycenaean	Levant_N	CHG	0.162	0.68	0.063	0.095	0.211	0.475	0.342	0.089	Yes	0.519043
Greeks_Peloponese	EHG	Mycenaean	Levant_N	Europe_LNBA	0.211	0.48	0.188	0.121	0.283	0.599	0.321	0.577	Yes	0.420055
Greeks_Peloponese	EHG	Mycenaean	Yorubas	CHG	0.151	0.674	0.028	0.147	0.165	0.15	0.034	0.089	Yes	0.354413
Greeks_Peloponese	EHG	Mycenaean	Yorubas	Europe_LNBA	0.11	0.558	0.036	0.296	0.165	0.143	0.029	0.244	Yes	0.286073
Greeks_Peloponese	EHG	Mycenaean	Yorubas	Levant_N	0.26	0.614	0.013	0.113	0.106	0.471	0.062	0.495	Yes	0.41815
Greeks_Peloponese	EHG	Yorubas	CHG	Europe_EN	0.056	0.023	0.275	0.647	0.033	0.017	0.056	0.043	Yes	0.0452652
Greeks_Peloponese	EHG	Yorubas	CHG	Europe_MNChL	0.005	0.022	0.373	0.6	0.038	0.02	0.052	0.042	Yes	0.433936
Greeks_Peloponese	Iran_N	Levant_N	Europe_EN	Europe_LNBA	0.279	0.172	0.186	0.363	0.063	0.067	0.116	0.073	Yes	0.944764
Greeks_Peloponese	Iran_N	Levant_N	Europe_LNBA	Europe_MNChL	0.321	0.207	0.349	0.124	0.064	0.052	0.08	0.074	Yes	0.954378
Greeks_Peloponese	Iran_N	Minoan_Lasithi	Europe_LNBA	Europe_MNChL	0.145	0.459	0.395	0	0.121	0.183	0.118	0.177	Yes	0.302268
Greeks_Peloponese	Iran_N	Minoan_Lasithi	Yorubas	Europe_LNBA	0.09	0.463	0.019	0.427	0.104	0.07	0.019	0.082	Yes	0.400924
Greeks_Peloponese	Iran_N	Mycenaean	Europe_LNBA	Europe_MNChL	0.439	0.114	0.246	0.201	0.164	0.148	0.118	0.137	Yes	0.716767
Greeks_Peloponese	Iran_N	Yorubas	Europe_EN	Europe_LNBA	0.193	0.019	0.422	0.367	0.078	0.014	0.056	0.058	Yes	0.304176
Greeks_Peloponese	Levant_N	CHG	Europe_EN	Europe_LNBA	0.035	0.218	0.506	0.241	0.103	0.053	0.141	0.08	Yes	0.191337
Greeks_Peloponese	Levant_N	CHG	Europe_LNBA	Europe_MNChL	0.131	0.328	0.11	0.43	0.085	0.071	0.114	0.113	Yes	0.636432
Greeks_Peloponese	Minoan_Lasithi	CHG	Europe_LNBA	Europe_MNChL	0.052	0.366	0.029	0.553	0.793	0.435	0.368	0.715	Yes	0.462305
Greeks_Peloponese	Minoan_Lasithi	Yorubas	CHG	Europe_LNBA	0.716	0.005	0.034	0.245	0.069	0.015	0.043	0.056	Yes	0.0461296
Greeks_Peloponese	Minoan_Lasithi	Yorubas	Europe_LNBA	Europe_MNChL	0.717	0.014	0.242	0.028	0.081	0.015	0.057	0.057	Yes	0.0328435
Greeks_Peloponese	Mycenaean	Yorubas	CHG	Europe_LNBA	0.755	0.012	0.012	0.222	0.128	0.024	0.05	0.112	Yes	0.238204
Greeks_Peloponese	Steppe_EMBA	EHG	CHG	Europe_EN	0.037	0.063	0.247	0.652	0.068	0.037	0.059	0.047	Yes	0.0805358
Greeks_Peloponese	Steppe_EMBA	EHG	Iran_N	Minoan_Lasithi	0.126	0.071	0.133	0.67	0.104	0.062	0.096	0.097	Yes	0.124404
Greeks_Peloponese	Steppe_EMBA	EHG	Iran_N	Mycenaean	0.161	0.15	0.266	0.423	0.271	0.178	0.205	0.177	Yes	0.413428
Greeks_Peloponese	Steppe_EMBA	EHG	Minoan_Lasithi	CHG	0.077	0.116	0.771	0.035	0.107	0.053	0.076	0.093	Yes	0.0642429
Greeks_Peloponese	Steppe_EMBA	EHG	Minoan_Lasithi	Yorubas	0.109	0.107	0.758	0.027	0.091	0.05	0.068	0.021	Yes	0.14948
Greeks_Peloponese	Steppe_EMBA	EHG	Mycenaean	Yorubas	0.332	0.136	0.506	0.027	0.222	0.132	0.135	0.025	Yes	0.358161
Greeks_Peloponese	Steppe_EMBA	Iran_N	Levant_N	Europe_EN	0.23	0.244	0.181	0.345	0.056	0.06	0.096	0.153	Yes	0.164679
Greeks_Peloponese	Steppe_EMBA	Iran_N	Levant_N	Europe_MNChL	0.199	0.315	0.226	0.259	0.061	0.056	0.065	0.089	Yes	0.311694
Greeks_Peloponese	Steppe_EMBA	Iran_N	Minoan_Lasithi	Yorubas	0.265	0.114	0.612	0.008	0.063	0.131	0.092	0.027	Yes	0.0494274
Greeks_Peloponese	Steppe_EMBA	Iran_N	Mycenaean	Yorubas	0.451	0.188	0.357	0.004	0.176	0.343	0.188	0.038	Yes	0.196528
Greeks_Peloponese	Steppe_EMBA	Levant_N	CHG	Europe_EN	0.179	0.109	0.179	0.532	0.096	0.158	0.07	0.206	Yes	0.10536
Greeks_Peloponese	Steppe_EMBA	Levant_N	CHG	Europe_LNBA	0.048	0.35	0.199	0.403	0.166	0.08	0.112	0.16	Yes	0.0493666
Greeks_Peloponese	Steppe_EMBA	Levant_N	CHG	Europe_MNChL	0.095	0.156	0.309	0.44	0.089	0.094	0.084	0.104	Yes	0.682431
Greeks_Peloponese	Steppe_EMBA	Minoan_Lasithi	Levant_N	Europe_LNBA	0.056	0.576	0	0.368	0.096	0.241	0.183	0.126	Yes	0.156182
Greeks_Peloponese	Steppe_EMBA	Minoan_Lasithi	Yorubas	Europe_LNBA	0.051	0.524	0.027	0.397	0.078	0.062	0.016	0.108	Yes	0.387046
Greeks_Peloponese	Steppe_EMBA	Minoan_Lasithi	Yorubas	Europe_MNChL	0.263	0.674	0.029	0.034	0.06	0.127	0.018	0.127	Yes	0.01365
Greeks_Peloponese	Steppe_EMBA	Mycenaean	Levant_N	CHG	0.427	0.485	0.051	0.038	0.26	0.546	0.361	0.076	Yes	0.500735
Greeks_Peloponese	Steppe_EMBA	Mycenaean	Levant_N	Europe_LNBA	0.399	0.241	0.184	0.175	0.209	0.203	0.136	0.211	Yes	0.600353
Greeks_Peloponese	Steppe_EMBA	Mycenaean	Levant_N	Europe_MNChL	0.53	0.221	0.155	0.095	0.107	0.275	0.123	0.182	Yes	0.529207
Greeks_Peloponese	Steppe_EMBA	Mycenaean	Yorubas	CHG	0.433	0.477	0.015	0.075	0.154	0.126	0.024	0.07	Yes	0.318304
Greeks_Peloponese	Steppe_EMBA	Mycenaean	Yorubas	Europe_LNBA	0.307	0.424	0.025	0.243	0.235	0.102	0.023	0.199	Yes	0.396657
Greeks_Peloponese	Steppe_EMBA	WHG	CHG	Europe_EN	0.002	0.122	0.341	0.536	0.074	0.046	0.069	0.059	Yes	0.559172
Greeks_Peloponese	Steppe_EMBA	WHG	EHG	Minoan_Lasithi	0.081	0.055	0.102	0.762	0.093	0.051	0.054	0.069	Yes	0.136753
Greeks_Peloponese	Steppe_EMBA	WHG	EHG	Mycenaean	0.313	0.107	0.116	0.464	0.217	0.124	0.134	0.135	Yes	0.321874
Greeks_Peloponese	Steppe_EMBA	WHG	Iran_N	Europe_EN	0.093	0.088	0.335	0.484	0.06	0.044	0.061	0.062	Yes	0.0231493
Greeks_Peloponese	Steppe_EMBA	WHG	Iran_N	Levant_N	0.107	0.169	0.422	0.302	0.092	0.064	0.077	0.056	Yes	0.349573
Greeks_Peloponese	Steppe_EMBA	WHG	Iran_N	Minoan_Lasithi	0.144	0.102	0.197	0.557	0.079	0.05	0.082	0.075	Yes	0.18716
Greeks_Peloponese	Steppe_EMBA	WHG	Iran_N	Mycenaean	0.269	0.186	0.252	0.293	0.149	0.098	0.14	0.093	Yes	0.511596
Greeks_Peloponese	Steppe_EMBA	WHG	Minoan_Lasithi	CHG	0.007	0.184	0.563	0.246	0.099	0.054	0.077	0.101	Yes	0.384642
Greeks_Peloponese	Steppe_EMBA	WHG	Minoan_Lasithi	Yorubas	0.192	0.096	0.681	0.031	0.068	0.042	0.055	0.018	Yes	0.0850347
Greeks_Peloponese	Steppe_EMBA	WHG	Mycenaean	CHG	0.191	0.309	0.346	0.154	0.189	0.13	0.098	0.071	Yes	0.894809
Greeks_Peloponese	Steppe_EMBA	WHG	Mycenaean	Yorubas	0.43	0.148	0.399	0.023	0.14	0.102	0.095	0.02	Yes	0.400035
Greeks_Peloponese	Steppe_EMBA	Yorubas	CHG	Europe_EN	0.124	0.02	0.242	0.614	0.057	0.016	0.063	0.044	Yes	0.0634645
Greeks_Peloponese	Steppe_EMBA	Yorubas	CHG	Europe_MNChL	0.013	0.021	0.371	0.595	0.068	0.019	0.063	0.047	Yes	0.527232
Greeks_Peloponese	WHG	CHG	Europe_EN	Europe_LNBA	0.112	0.26	0.499	0.13	0.186	0.072	0.069	0.212	Yes	0.276796
Greeks_Peloponese	WHG	EHG	CHG	Europe_EN	0.171	0.023	0.278	0.528	0.111	0.047	0.054	0.102	Yes	0.18998
Greeks_Peloponese	WHG	EHG	Iran_N	Europe_EN	0.028	0.104	0.246	0.623	0.087	0.038	0.061	0.094	Yes	0.121419
Greeks_Peloponese	WHG	EHG	Iran_N	Levant_N	0.276	0.033	0.399	0.292	0.076	0.042	0.06	0.062	Yes	0.107791
Greeks_Peloponese	WHG	EHG	Iran_N	Minoan_Lasithi	0.151	0.072	0.169	0.608	0.083	0.048	0.091	0.103	Yes	0.191318
Greeks_Peloponese	WHG	EHG	Iran_N	Mycenaean	0.346	0.086	0.256	0.313	0.16	0.103	0.16	0.114	Yes	0.696687
Greeks_Peloponese	WHG	EHG	Minoan_Lasithi	CHG	0.229	0.051	0.591	0.129	0.115	0.058	0.122	0.077	Yes	0.17479
Greeks_Peloponese	WHG	EHG	Minoan_Lasithi	Yorubas	0.1	0.118	0.759	0.023	0.101	0.048	0.078	0.021	Yes	0.137103
Greeks_Peloponese	WHG	EHG	Mycenaean	Yorubas	0.338	0.141	0.495	0.025	0.242	0.134	0.149	0.025	Yes	0.343324
Greeks_Peloponese	WHG	Iran_N	Levant_N	CHG	0.395	0.078	0.276	0.252	0.062	0.137	0.055	0.118	Yes	0.716831
Greeks_Peloponese	WHG	Iran_N	Levant_N	Europe_LNBA	0.092	0.271	0.252	0.386	0.099	0.065	0.048	0.126	Yes	0.521653
Greeks_Peloponese	WHG	Iran_N	Levant_N	Europe_MNChL	0.299	0.418	0.252	0.031	0.195	0.054	0.108	0.274	Yes	0.0412354
Greeks_Peloponese	WHG	Iran_N	Minoan_Lasithi	Europe_LNBA	0.049	0.108	0.472	0.372	0.098	0.082	0.075	0.137	Yes	0.255899
Greeks_Peloponese	WHG	Iran_N	Mycenaean	Europe_LNBA	0.265	0.18	0.297	0.258	0.213	0.164	0.115	0.169	Yes	0.55747
Greeks_Peloponese	WHG	Levant_N	CHG	Europe_MNChL	0.381	0.271	0.309	0.04	0.319	0.177	0.079	0.42	Yes	0.769627
Greeks_Peloponese	WHG	Minoan_Lasithi	CHG	Europe_LNBA	0.072	0.501	0.098	0.33	0.193	0.071	0.08	0.231	Yes	0.265697
Greeks_Peloponese	WHG	Minoan_Lasithi	Yorubas	CHG	0.325	0.491	0.013	0.171	0.062	0.081	0.017	0.057	Yes	0.131478
Greeks_Peloponese	WHG	Mycenaean	Yorubas	CHG	0.588	0.288	0.003	0.121	0.127	0.122	0.019	0.045	Yes	0.564918
Greeks_Peloponese	WHG	Mycenaean	Yorubas	Europe_LNBA	0.226	0.43	0.025	0.318	0.3	0.127	0.025	0.226	Yes	0.335398
Greeks_Peloponese	WHG	Yorubas	CHG	Europe_EN	0.222	0.017	0.279	0.482	0.065	0.016	0.042	0.066	Yes	0.324412
Greeks_Peloponese	WHG	Yorubas	Levant_N	CHG	0.417	0.015	0.273	0.295	0.052	0.018	0.058	0.046	Yes	0.838671
Greeks_Peloponese	Yorubas	CHG	Europe_EN	Europe_LNBA	0.037	0.202	0.501	0.26	0.022	0.048	0.054	0.068	Yes	0.440931
Greeks_Peloponese	Yorubas	CHG	Europe_EN	Europe_MNChL	0.033	0.363	0.083	0.521	0.028	0.05	0.191	0.168	Yes	0.568106
Greeks_Peloponese	Yorubas	CHG	Europe_LNBA	Europe_MNChL	0.034	0.367	0.018	0.581	0.029	0.069	0.12	0.081	Yes	0.54783
Greeks_Peloponese	Yorubas	Levant_N	CHG	Europe_LNBA	0.034	0.311	0.199	0.456	0.027	0.052	0.068	0.072	Yes	0.076232
Greeks_Peloponese	Yorubas	Levant_N	CHG	Europe_MNChL	0.034	0.073	0.371	0.523	0.031	0.081	0.049	0.07	Yes	0.680543
Greeks_Thessaly	Anatolia_N	EHG	Iran_N	Europe_MNChL	0.152	0.07	0.358	0.419	0.137	0.028	0.068	0.098	Yes	0.189109
Greeks_Thessaly	Anatolia_N	Iran_N	Europe_LNBA	Europe_MNChL	0.155	0.247	0.361	0.238	0.128	0.077	0.079	0.107	Yes	0.0722189
Greeks_Thessaly	Anatolia_N	Iran_N	Levant_N	Europe_LNBA	0.163	0.219	0.088	0.53	0.203	0.071	0.122	0.062	Yes	0.131535
Greeks_Thessaly	Anatolia_N	Steppe_EMBA	Iran_N	Europe_MNChL	0.12	0.173	0.279	0.428	0.149	0.045	0.09	0.103	Yes	0.017745
Greeks_Thessaly	CHG	Europe_EN	Europe_LNBA	Europe_MNChL	0.426	0.238	0.21	0.125	0.085	0.141	0.084	0.134	Yes	0.607195
Greeks_Thessaly	EHG	CHG	Europe_EN	Europe_LNBA	0.007	0.214	0.459	0.319	0.039	0.045	0.072	0.115	Yes	0.149361
Greeks_Thessaly	EHG	CHG	Europe_EN	Europe_MNChL	0.027	0.372	0.052	0.549	0.041	0.062	0.231	0.209	Yes	0.436514
Greeks_Thessaly	EHG	CHG	Europe_LNBA	Europe_MNChL	0.019	0.378	0.015	0.588	0.047	0.072	0.193	0.111	Yes	0.430642
Greeks_Thessaly	EHG	Iran_N	CHG	Europe_MNChL	0.037	0.101	0.34	0.522	0.033	0.156	0.137	0.055	Yes	0.831658
Greeks_Thessaly	EHG	Iran_N	Europe_EN	Europe_LNBA	0.013	0.261	0.4	0.326	0.036	0.061	0.058	0.117	Yes	0.596696
Greeks_Thessaly	EHG	Iran_N	Europe_EN	Europe_MNChL	0.073	0.424	0.246	0.256	0.03	0.046	0.163	0.154	Yes	0.217057
Greeks_Thessaly	EHG	Iran_N	Levant_N	Europe_MNChL	0.08	0.446	0.113	0.36	0.033	0.048	0.064	0.077	Yes	0.249174
Greeks_Thessaly	EHG	Iran_N	Minoan_Lasithi	Europe_LNBA	0.019	0.186	0.421	0.375	0.047	0.077	0.087	0.152	Yes	0.258595
Greeks_Thessaly	EHG	Iran_N	Minoan_Lasithi	Europe_MNChL	0.076	0.386	0.239	0.299	0.037	0.09	0.249	0.196	Yes	0.139476
Greeks_Thessaly	EHG	Levant_N	CHG	Europe_MNChL	0.026	0.016	0.393	0.565	0.051	0.106	0.072	0.096	Yes	0.478546
Greeks_Thessaly	EHG	Mycenaean	Yorubas	CHG	0.119	0.615	0.058	0.208	0.18	0.154	0.033	0.094	Yes	0.22669
Greeks_Thessaly	EHG	Mycenaean	Yorubas	Europe_LNBA	0.044	0.541	0.075	0.339	0.222	0.244	0.029	0.414	Yes	0.0632912
Greeks_Thessaly	EHG	Yorubas	CHG	Europe_EN	0.09	0.031	0.256	0.623	0.035	0.016	0.05	0.037	Yes	0.0349128
Greeks_Thessaly	EHG	Yorubas	CHG	Europe_MNChL	0.032	0.03	0.347	0.591	0.034	0.018	0.043	0.036	Yes	0.730937
Greeks_Thessaly	Iran_N	Levant_N	Europe_EN	Europe_LNBA	0.289	0.075	0.21	0.426	0.058	0.074	0.12	0.075	Yes	0.398778
Greeks_Thessaly	Iran_N	Levant_N	Europe_LNBA	Europe_MNChL	0.331	0.125	0.422	0.123	0.064	0.055	0.08	0.07	Yes	0.352484
Greeks_Thessaly	Iran_N	Minoan_Lasithi	Europe_LNBA	Europe_MNChL	0.202	0.326	0.445	0.027	0.107	0.178	0.111	0.169	Yes	0.16346
Greeks_Thessaly	Iran_N	Minoan_Lasithi	Yorubas	Europe_LNBA	0.136	0.353	0.017	0.494	0.087	0.062	0.016	0.08	Yes	0.224071
Greeks_Thessaly	Iran_N	Mycenaean	Europe_LNBA	Europe_MNChL	0.569	0.108	0.267	0.056	0.122	0.099	0.108	0.098	Yes	0.36414
Greeks_Thessaly	Iran_N	Yorubas	Europe_EN	Europe_LNBA	0.224	0.015	0.342	0.419	0.071	0.013	0.044	0.064	Yes	0.460142
Greeks_Thessaly	Levant_N	CHG	Europe_LNBA	Europe_MNChL	0.03	0.329	0.214	0.426	0.081	0.069	0.116	0.113	Yes	0.61518
Greeks_Thessaly	Mycenaean	Yorubas	CHG	Europe_LNBA	0.429	0.035	0.115	0.421	0.267	0.021	0.086	0.199	Yes	0.139837
Greeks_Thessaly	Steppe_EMBA	EHG	CHG	Europe_EN	0.099	0.063	0.223	0.614	0.06	0.033	0.053	0.039	Yes	0.0479896
Greeks_Thessaly	Steppe_EMBA	EHG	CHG	Europe_MNChL	0.026	0.015	0.368	0.591	0.076	0.043	0.055	0.045	Yes	0.438604
Greeks_Thessaly	Steppe_EMBA	EHG	Iran_N	Europe_EN	0.085	0.074	0.299	0.542	0.07	0.04	0.053	0.055	Yes	0.279109
Greeks_Thessaly	Steppe_EMBA	EHG	Iran_N	Europe_MNChL	0.027	0.056	0.409	0.508	0.085	0.048	0.053	0.06	Yes	0.131623
Greeks_Thessaly	Steppe_EMBA	EHG	Iran_N	Minoan_Lasithi	0.157	0.062	0.187	0.595	0.092	0.056	0.086	0.087	Yes	0.106935
Greeks_Thessaly	Steppe_EMBA	EHG	Iran_N	Mycenaean	0.081	0.151	0.478	0.29	0.219	0.145	0.155	0.112	Yes	0.430821
Greeks_Thessaly	Steppe_EMBA	EHG	Minoan_Lasithi	CHG	0.092	0.131	0.752	0.024	0.101	0.052	0.078	0.094	Yes	0.0186894
Greeks_Thessaly	Steppe_EMBA	EHG	Minoan_Lasithi	Yorubas	0.101	0.127	0.744	0.029	0.086	0.049	0.065	0.02	Yes	0.0531074
Greeks_Thessaly	Steppe_EMBA	EHG	Mycenaean	Yorubas	0.263	0.191	0.494	0.051	0.232	0.141	0.136	0.026	Yes	0.155717
Greeks_Thessaly	Steppe_EMBA	Iran_N	Europe_EN	Europe_MNChL	0.192	0.352	0.202	0.254	0.053	0.061	0.193	0.184	Yes	0.0236544
Greeks_Thessaly	Steppe_EMBA	Iran_N	Levant_N	Europe_EN	0.25	0.259	0.043	0.448	0.073	0.058	0.155	0.228	Yes	0.0164135
Greeks_Thessaly	Steppe_EMBA	Iran_N	Levant_N	Europe_MNChL	0.232	0.34	0.136	0.292	0.06	0.057	0.071	0.087	Yes	0.0557043
Greeks_Thessaly	Steppe_EMBA	Iran_N	Mycenaean	Yorubas	0.372	0.4	0.228	0	0.198	0.418	0.203	0.045	Yes	0.0547368
Greeks_Thessaly	Steppe_EMBA	Levant_N	CHG	Europe_MNChL	0.073	0.006	0.374	0.546	0.102	0.124	0.104	0.126	Yes	0.421514
Greeks_Thessaly	Steppe_EMBA	Minoan_Lasithi	Yorubas	Europe_LNBA	0.046	0.431	0.03	0.493	0.067	0.061	0.014	0.102	Yes	0.145577
Greeks_Thessaly	Steppe_EMBA	Mycenaean	Yorubas	CHG	0.422	0.434	0.036	0.108	0.154	0.116	0.022	0.079	Yes	0.08958
Greeks_Thessaly	Steppe_EMBA	Mycenaean	Yorubas	Europe_LNBA	0.291	0.376	0.054	0.278	0.251	0.108	0.024	0.247	Yes	0.0926755
Greeks_Thessaly	Steppe_EMBA	WHG	CHG	Europe_EN	0.064	0.133	0.316	0.486	0.065	0.041	0.061	0.051	Yes	0.580489
Greeks_Thessaly	Steppe_EMBA	WHG	CHG	Europe_MNChL	0.06	0.01	0.369	0.561	0.073	0.059	0.064	0.067	Yes	0.398608
Greeks_Thessaly	Steppe_EMBA	WHG	EHG	Minoan_Lasithi	0.081	0.052	0.116	0.751	0.088	0.05	0.054	0.066	Yes	0.0404168
Greeks_Thessaly	Steppe_EMBA	WHG	EHG	Mycenaean	0.217	0.014	0.242	0.526	0.269	0.148	0.18	0.175	Yes	0.0364767
Greeks_Thessaly	Steppe_EMBA	WHG	Iran_N	Europe_EN	0.161	0.079	0.339	0.421	0.057	0.039	0.053	0.051	Yes	0.043254
Greeks_Thessaly	Steppe_EMBA	WHG	Iran_N	Levant_N	0.15	0.176	0.449	0.225	0.091	0.064	0.085	0.063	Yes	0.0519138
Greeks_Thessaly	Steppe_EMBA	WHG	Iran_N	Minoan_Lasithi	0.178	0.108	0.232	0.482	0.072	0.049	0.08	0.075	Yes	0.0536447
Greeks_Thessaly	Steppe_EMBA	WHG	Iran_N	Mycenaean	0.226	0.176	0.41	0.188	0.122	0.086	0.115	0.067	Yes	0.249935
Greeks_Thessaly	Steppe_EMBA	WHG	Minoan_Lasithi	CHG	0.029	0.213	0.472	0.287	0.093	0.055	0.087	0.109	Yes	0.12375
Greeks_Thessaly	Steppe_EMBA	WHG	Mycenaean	CHG	0.107	0.401	0.26	0.232	0.202	0.14	0.09	0.084	Yes	0.674464
Greeks_Thessaly	Steppe_EMBA	WHG	Mycenaean	Yorubas	0.436	0.14	0.379	0.046	0.141	0.105	0.097	0.019	Yes	0.0788668
Greeks_Thessaly	Steppe_EMBA	Yorubas	CHG	Europe_EN	0.201	0.023	0.216	0.56	0.056	0.014	0.059	0.037	Yes	0.0159044
Greeks_Thessaly	Steppe_EMBA	Yorubas	CHG	Europe_MNChL	0.095	0.024	0.324	0.557	0.057	0.016	0.052	0.039	Yes	0.599576
Greeks_Thessaly	WHG	CHG	Europe_EN	Europe_LNBA	0.177	0.25	0.412	0.161	0.179	0.064	0.053	0.22	Yes	0.314492
Greeks_Thessaly	WHG	EHG	CHG	Europe_EN	0.253	0.013	0.279	0.455	0.09	0.042	0.046	0.08	Yes	0.320717
Greeks_Thessaly	WHG	EHG	Iran_N	Europe_EN	0.089	0.08	0.323	0.507	0.077	0.038	0.055	0.078	Yes	0.282331
Greeks_Thessaly	WHG	EHG	Iran_N	Levant_N	0.318	0.025	0.454	0.203	0.078	0.044	0.061	0.063	Yes	0.0379281
Greeks_Thessaly	WHG	EHG	Iran_N	Minoan_Lasithi	0.192	0.06	0.242	0.506	0.079	0.046	0.081	0.095	Yes	0.216746
Greeks_Thessaly	WHG	EHG	Iran_N	Mycenaean	0.318	0.079	0.401	0.202	0.12	0.077	0.115	0.064	Yes	0.874719
Greeks_Thessaly	WHG	EHG	Minoan_Lasithi	CHG	0.314	0.034	0.485	0.168	0.118	0.062	0.13	0.08	Yes	0.133103
Greeks_Thessaly	WHG	EHG	Minoan_Lasithi	Yorubas	0.106	0.131	0.735	0.028	0.104	0.049	0.079	0.02	Yes	0.0508282
Greeks_Thessaly	WHG	EHG	Mycenaean	Yorubas	0.268	0.193	0.488	0.051	0.272	0.153	0.156	0.027	Yes	0.14672
Greeks_Thessaly	WHG	Iran_N	Levant_N	CHG	0.445	0.035	0.188	0.333	0.063	0.128	0.058	0.112	Yes	0.637935
Greeks_Thessaly	WHG	Iran_N	Levant_N	Europe_LNBA	0.093	0.283	0.158	0.466	0.095	0.062	0.047	0.121	Yes	0.140126
Greeks_Thessaly	WHG	Iran_N	Minoan_Lasithi	Europe_LNBA	0.054	0.149	0.354	0.443	0.093	0.071	0.071	0.139	Yes	0.119874
Greeks_Thessaly	WHG	Iran_N	Mycenaean	Europe_LNBA	0.235	0.369	0.147	0.249	0.147	0.115	0.065	0.125	Yes	0.436125
Greeks_Thessaly	WHG	Levant_N	CHG	Europe_EN	0.471	0.186	0.332	0.011	0.125	0.164	0.049	0.292	Yes	0.663416
Greeks_Thessaly	WHG	Levant_N	CHG	Europe_MNChL	0.46	0.183	0.336	0.021	0.283	0.174	0.071	0.387	Yes	0.663846
Greeks_Thessaly	WHG	Minoan_Lasithi	CHG	Europe_LNBA	0.163	0.386	0.14	0.312	0.222	0.069	0.086	0.276	Yes	0.0974287
Greeks_Thessaly	WHG	Minoan_Lasithi	Yorubas	CHG	0.396	0.388	0.014	0.202	0.054	0.078	0.016	0.057	Yes	0.0595132
Greeks_Thessaly	WHG	Mycenaean	Yorubas	CHG	0.658	0.179	0.016	0.147	0.08	0.077	0.015	0.038	Yes	0.647836
Greeks_Thessaly	WHG	Mycenaean	Yorubas	Europe_LNBA	0.177	0.377	0.059	0.387	0.317	0.135	0.027	0.284	Yes	0.0696846
Greeks_Thessaly	WHG	Yorubas	CHG	Europe_EN	0.3	0.016	0.279	0.405	0.056	0.015	0.039	0.055	Yes	0.337494
Greeks_Thessaly	WHG	Yorubas	CHG	Europe_MNChL	0.032	0.017	0.386	0.565	0.121	0.018	0.046	0.104	Yes	0.374451
Greeks_Thessaly	WHG	Yorubas	Levant_N	CHG	0.481	0.019	0.178	0.322	0.049	0.017	0.058	0.043	Yes	0.802781
Greeks_Thessaly	Yorubas	CHG	Europe_EN	Europe_LNBA	0.04	0.175	0.41	0.374	0.019	0.041	0.047	0.061	Yes	0.504887
Greeks_Thessaly	Yorubas	CHG	Europe_LNBA	Europe_MNChL	0.036	0.312	0.164	0.489	0.024	0.057	0.104	0.069	Yes	0.608988
Greeks_Thessaly	Yorubas	Levant_N	CHG	Europe_LNBA	0.042	0.218	0.19	0.55	0.023	0.049	0.057	0.064	Yes	0.0229324
Hungarians	Anatolia_BA	Levant_N	Europe_LNBA	Europe_MNChL	0.021	0.112	0.825	0.042	0.082	0.054	0.063	0.071	Yes	0.0462398
Hungarians	Anatolia_BA	Steppe_EMBA	Levant_N	Europe_MNChL	0.039	0.457	0.113	0.391	0.084	0.037	0.063	0.065	Yes	0.0962558
Hungarians	Anatolia_BA	Steppe_EMBA	Yorubas	Europe_MNChL	0.128	0.411	0.002	0.458	0.121	0.041	0.012	0.083	Yes	0.0252361
Hungarians	Anatolia_BA	WHG	CHG	Europe_LNBA	0.237	0.085	0.148	0.53	0.096	0.085	0.103	0.221	Yes	0.101644
Hungarians	Anatolia_BA	WHG	EHG	CHG	0.527	0.206	0.025	0.243	0.616	0.233	0.046	0.419	Yes	0.0109045
Hungarians	Anatolia_N	CHG	Europe_LNBA	Europe_MNChL	0.074	0.122	0.637	0.168	0.067	0.038	0.064	0.074	Yes	0.788219
Hungarians	Anatolia_N	EHG	Iran_N	Europe_MNChL	0.121	0.207	0.183	0.489	0.096	0.024	0.059	0.069	Yes	0.108833
Hungarians	Anatolia_N	Levant_N	Europe_LNBA	Europe_MNChL	0.024	0.107	0.829	0.039	0.092	0.063	0.058	0.073	Yes	0.0327948
Hungarians	Anatolia_N	Steppe_EMBA	CHG	Europe_MNChL	0.08	0.346	0.114	0.461	0.078	0.037	0.046	0.063	Yes	0.609396
Hungarians	Anatolia_N	Steppe_EMBA	Iran_N	Europe_MNChL	0.168	0.408	0.005	0.42	0.079	0.028	0.047	0.056	Yes	0.179621
Hungarians	Anatolia_N	Steppe_EMBA	Levant_N	Europe_MNChL	0.066	0.457	0.095	0.383	0.095	0.033	0.069	0.065	Yes	0.102924
Hungarians	Anatolia_N	Steppe_EMBA	Yorubas	Europe_MNChL	0.141	0.421	0.006	0.432	0.066	0.025	0.009	0.056	Yes	0.0500113
Hungarians	Anatolia_N	WHG	CHG	Europe_LNBA	0.214	0.084	0.162	0.54	0.049	0.057	0.07	0.145	Yes	0.467176
Hungarians	Anatolia_N	WHG	EHG	CHG	0.329	0.264	0.024	0.382	0.095	0.055	0.046	0.076	Yes	0.0404463
Hungarians	Anatolia_N	WHG	Iran_N	Europe_LNBA	0.228	0.029	0.001	0.742	0.047	0.032	0.05	0.076	Yes	0.340768
Hungarians	Iran_N	Levant_N	Europe_LNBA	Europe_MNChL	0.041	0.079	0.786	0.095	0.052	0.044	0.07	0.071	Yes	0.103208
Hungarians	Iran_N	Yorubas	Europe_LNBA	Europe_MNChL	0.052	0.003	0.771	0.174	0.066	0.012	0.071	0.042	Yes	0.0317495
Hungarians	Levant_N	CHG	Europe_LNBA	Europe_MNChL	0.034	0.131	0.625	0.21	0.043	0.037	0.072	0.07	Yes	0.704568
Hungarians	Minoan_Lasithi	CHG	Europe_LNBA	Europe_MNChL	0.083	0.113	0.643	0.161	0.077	0.043	0.065	0.077	Yes	0.742839
Hungarians	Minoan_Lasithi	Levant_N	Europe_LNBA	Europe_MNChL	0.019	0.111	0.836	0.034	0.135	0.083	0.079	0.074	Yes	0.0262047
Hungarians	Minoan_Lasithi	Yorubas	Europe_LNBA	Europe_MNChL	0.163	0.004	0.77	0.063	0.086	0.01	0.059	0.058	Yes	0.0109116
Hungarians	Steppe_EMBA	EHG	CHG	Europe_MNChL	0.01	0.151	0.264	0.575	0.072	0.035	0.045	0.039	Yes	0.843008
Hungarians	Steppe_EMBA	EHG	Iran_N	Mycenaean	0.067	0.37	0.152	0.41	0.405	0.347	0.328	0.268	Yes	0.0348289
Hungarians	Steppe_EMBA	EHG	Minoan_Lasithi	Europe_MNChL	0.085	0.225	0.526	0.164	0.086	0.049	0.131	0.127	Yes	0.023004
Hungarians	Steppe_EMBA	EHG	Mycenaean	Yorubas	0.223	0.329	0.433	0.015	0.254	0.163	0.122	0.021	Yes	0.0446997
Hungarians	Steppe_EMBA	Levant_N	Europe_EN	Europe_LNBA	0.047	0.006	0.269	0.678	0.065	0.083	0.151	0.134	Yes	0.134226
Hungarians	Steppe_EMBA	WHG	CHG	Europe_EN	0.049	0.275	0.386	0.289	0.08	0.049	0.075	0.059	Yes	0.263287
Hungarians	Steppe_EMBA	WHG	CHG	Europe_MNChL	0.027	0.22	0.442	0.311	0.092	0.074	0.083	0.081	Yes	0.127231
Hungarians	Steppe_EMBA	WHG	EHG	Minoan_Lasithi	0.073	0.127	0.189	0.612	0.089	0.042	0.05	0.056	Yes	0.180732
Hungarians	Steppe_EMBA	WHG	EHG	Mycenaean	0.242	0.166	0.25	0.342	0.214	0.09	0.129	0.104	Yes	0.093963
Hungarians	Steppe_EMBA	WHG	Minoan_Lasithi	CHG	0.028	0.325	0.272	0.375	0.109	0.064	0.096	0.13	Yes	0.100294
Hungarians	Steppe_EMBA	WHG	Mycenaean	CHG	0.288	0.419	0.127	0.165	0.133	0.097	0.05	0.056	Yes	0.480752
Hungarians	WHG	CHG	Europe_EN	Europe_LNBA	0.153	0.133	0.173	0.541	0.09	0.045	0.038	0.127	Yes	0.765879
Hungarians	WHG	CHG	Europe_LNBA	Europe_MNChL	0.054	0.159	0.569	0.218	0.097	0.047	0.124	0.052	Yes	0.714338
Hungarians	WHG	EHG	CHG	Europe_EN	0.347	0.088	0.221	0.344	0.074	0.037	0.036	0.064	Yes	0.658927
Hungarians	WHG	EHG	CHG	Europe_MNChL	0.061	0.137	0.272	0.53	0.123	0.045	0.037	0.102	Yes	0.869759
Hungarians	WHG	EHG	Iran_N	Europe_EN	0.2	0.19	0.151	0.459	0.079	0.037	0.059	0.075	Yes	0.0297253
Hungarians	WHG	EHG	Iran_N	Minoan_Lasithi	0.28	0.16	0.078	0.481	0.074	0.041	0.075	0.082	Yes	0.154713
Hungarians	WHG	EHG	Iran_N	Mycenaean	0.367	0.216	0.161	0.257	0.152	0.11	0.172	0.097	Yes	0.133768
Hungarians	WHG	EHG	Levant_N	CHG	0.527	0.041	0.155	0.277	0.059	0.035	0.059	0.04	Yes	0.548937
Hungarians	WHG	EHG	Minoan_Lasithi	CHG	0.387	0.096	0.379	0.138	0.087	0.05	0.094	0.063	Yes	0.448805
Hungarians	WHG	EHG	Minoan_Lasithi	Europe_LNBA	0.115	0.042	0.307	0.536	0.2	0.254	0.46	0.906	Yes	0.190166
Hungarians	WHG	EHG	Mycenaean	CHG	0.684	0.037	0.152	0.126	0.163	0.107	0.094	0.046	Yes	0.363478
Hungarians	WHG	EHG	Mycenaean	Yorubas	0.319	0.288	0.381	0.012	0.195	0.121	0.101	0.019	Yes	0.0674301
Hungarians	WHG	Iran_N	Europe_EN	Europe_LNBA	0.068	0.033	0.167	0.732	0.062	0.047	0.044	0.083	Yes	0.193432
Hungarians	WHG	Iran_N	Levant_N	Europe_LNBA	0.093	0.052	0.104	0.752	0.065	0.052	0.034	0.091	Yes	0.102284
Hungarians	WHG	Iran_N	Minoan_Lasithi	Europe_LNBA	0.106	0.004	0.171	0.719	0.061	0.054	0.049	0.088	Yes	0.181026
Hungarians	WHG	Iran_N	Mycenaean	Europe_LNBA	0.226	0.07	0.072	0.632	0.204	0.186	0.101	0.212	Yes	0.016591
Hungarians	WHG	Minoan_Lasithi	CHG	Europe_LNBA	0.172	0.158	0.099	0.571	0.093	0.04	0.05	0.131	Yes	0.543531
Hungarians	WHG	Minoan_Lasithi	Yorubas	Europe_LNBA	0.082	0.194	0	0.724	0.051	0.041	0.01	0.072	Yes	0.137832
Hungarians	WHG	Mycenaean	Yorubas	Europe_LNBA	0.136	0.107	0.006	0.751	0.23	0.111	0.015	0.278	Yes	0.013312
Hungarians	WHG	Yorubas	Europe_EN	Europe_LNBA	0	0.005	0.187	0.809	0.048	0.009	0.041	0.06	Yes	0.0301404
Italians_Abruzzo	Anatolia_BA	WHG	CHG	Europe_LNBA	0.861	0.072	0.064	0.003	0.079	0.063	0.083	0.152	Yes	0.162326
Italians_Abruzzo	Anatolia_N	EHG	CHG	Europe_MNChL	0.071	0.009	0.348	0.572	0.208	0.04	0.087	0.157	Yes	0.11187
Italians_Abruzzo	Anatolia_N	Iran_N	Levant_N	Europe_LNBA	0.029	0.23	0.281	0.461	0.274	0.092	0.168	0.078	Yes	0.0432865
Italians_Abruzzo	Anatolia_N	Yorubas	CHG	Europe_MNChL	0.025	0.009	0.36	0.606	0.18	0.018	0.06	0.135	Yes	0.174118
Italians_Abruzzo	EHG	CHG	Europe_EN	Europe_LNBA	0.01	0.182	0.541	0.267	0.033	0.04	0.061	0.098	Yes	0.34936
Italians_Abruzzo	EHG	CHG	Europe_EN	Europe_MNChL	0.033	0.305	0.317	0.346	0.034	0.054	0.204	0.184	Yes	0.239294
Italians_Abruzzo	EHG	Iran_N	Europe_EN	Europe_LNBA	-0.001	0.188	0.488	0.325	0.036	0.065	0.054	0.121	Yes	0.0881447
Italians_Abruzzo	EHG	Iran_N	Levant_N	Europe_EN	0.091	0.279	0.089	0.541	0.027	0.056	0.1	0.148	Yes	0.0979414
Italians_Abruzzo	EHG	Iran_N	Levant_N	Europe_MNChL	0.081	0.39	0.244	0.285	0.034	0.051	0.079	0.098	Yes	0.0305963
Italians_Abruzzo	EHG	Iran_N	Minoan_Lasithi	Europe_LNBA	0.024	0.099	0.555	0.322	0.051	0.08	0.084	0.153	Yes	0.558959
Italians_Abruzzo	EHG	Iran_N	Minoan_Lasithi	Europe_MNChL	0.112	0.199	0.677	0.012	0.048	0.094	0.243	0.207	Yes	0.216229
Italians_Abruzzo	EHG	Iran_N	Mycenaean	Yorubas	0.14	0.492	0.362	0.006	0.076	0.213	0.168	0.035	Yes	0.521947
Italians_Abruzzo	EHG	Levant_N	CHG	Europe_EN	0.095	0.06	0.175	0.67	0.036	0.108	0.047	0.125	Yes	0.192185
Italians_Abruzzo	EHG	Levant_N	CHG	Europe_MNChL	0.047	0.161	0.312	0.48	0.042	0.092	0.061	0.084	Yes	0.391728
Italians_Abruzzo	EHG	Minoan_Lasithi	CHG	Europe_MNChL	0.019	0.155	0.312	0.513	0.042	0.291	0.12	0.207	Yes	0.148055
Italians_Abruzzo	EHG	Minoan_Lasithi	Yorubas	CHG	0.117	0.827	0.029	0.026	0.054	0.084	0.025	0.106	Yes	0.0153922
Italians_Abruzzo	EHG	Mycenaean	Levant_N	CHG	0.177	0.57	0.172	0.081	0.198	0.415	0.279	0.085	Yes	0.500599
Italians_Abruzzo	EHG	Mycenaean	Levant_N	Europe_LNBA	0.172	0.526	0.224	0.079	0.212	0.417	0.212	0.446	Yes	0.492885
Italians_Abruzzo	EHG	Mycenaean	Yorubas	CHG	0.142	0.66	0.063	0.136	0.16	0.146	0.032	0.086	Yes	0.494005
Italians_Abruzzo	EHG	Mycenaean	Yorubas	Europe_LNBA	0.019	0.568	0.067	0.347	0.15	0.131	0.029	0.213	Yes	0.564371
Italians_Abruzzo	EHG	Mycenaean	Yorubas	Levant_N	0.188	0.679	0.047	0.087	0.108	0.297	0.048	0.319	Yes	0.658558
Italians_Abruzzo	EHG	Yorubas	CHG	Europe_EN	0.075	0.022	0.225	0.677	0.03	0.016	0.044	0.036	Yes	0.0817727
Italians_Abruzzo	EHG	Yorubas	CHG	Europe_MNChL	0.009	0.012	0.358	0.621	0.033	0.018	0.047	0.038	Yes	0.122728
Italians_Abruzzo	Iran_N	Levant_N	Europe_EN	Europe_LNBA	0.25	0.133	0.304	0.313	0.062	0.081	0.133	0.076	Yes	0.27036
Italians_Abruzzo	Iran_N	Levant_N	Europe_LNBA	Europe_MNChL	0.302	0.252	0.345	0.102	0.073	0.064	0.093	0.087	Yes	0.0921535
Italians_Abruzzo	Iran_N	Minoan_Lasithi	Yorubas	Europe_LNBA	0.062	0.524	0.011	0.404	0.105	0.071	0.019	0.077	Yes	0.648197
Italians_Abruzzo	Iran_N	Yorubas	Europe_EN	Europe_LNBA	0.219	0.006	0.457	0.318	0.086	0.014	0.051	0.06	Yes	0.0557309
Italians_Abruzzo	Levant_N	CHG	Europe_EN	Europe_LNBA	0.051	0.174	0.508	0.267	0.095	0.04	0.125	0.069	Yes	0.380282
Italians_Abruzzo	Levant_N	CHG	Europe_LNBA	Europe_MNChL	0.163	0.281	0.153	0.403	0.073	0.058	0.099	0.097	Yes	0.576285
Italians_Abruzzo	Minoan_Lasithi	CHG	Europe_LNBA	Europe_MNChL	0.493	0.131	0.168	0.208	6	3.124	2.431	5.302	Yes	0.317481
Italians_Abruzzo	Minoan_Lasithi	Yorubas	CHG	Europe_LNBA	0.744	0.007	0.011	0.239	0.059	0.015	0.037	0.049	Yes	0.150067
Italians_Abruzzo	Minoan_Lasithi	Yorubas	CHG	Europe_MNChL	0.097	0.008	0.335	0.56	0.606	0.018	0.214	0.392	Yes	0.195706
Italians_Abruzzo	Minoan_Lasithi	Yorubas	Europe_LNBA	Europe_MNChL	0.72	0.014	0.231	0.035	0.067	0.014	0.051	0.05	Yes	0.170889
Italians_Abruzzo	Mycenaean	Yorubas	CHG	Europe_LNBA	0.722	0.038	0.015	0.224	0.107	0.022	0.045	0.085	Yes	0.456688
Italians_Abruzzo	Steppe_EMBA	EHG	CHG	Europe_EN	0.072	0.066	0.19	0.672	0.058	0.033	0.045	0.038	Yes	0.204246
Italians_Abruzzo	Steppe_EMBA	EHG	Iran_N	Europe_EN	0.032	0.095	0.229	0.645	0.075	0.044	0.053	0.06	Yes	0.0603373
Italians_Abruzzo	Steppe_EMBA	EHG	Iran_N	Minoan_Lasithi	0.152	0.06	0.098	0.69	0.098	0.057	0.083	0.085	Yes	0.453294
Italians_Abruzzo	Steppe_EMBA	EHG	Iran_N	Mycenaean	0.202	0.069	0.391	0.338	0.211	0.139	0.162	0.123	Yes	0.548265
Italians_Abruzzo	Steppe_EMBA	EHG	Minoan_Lasithi	Europe_MNChL	0.062	0.126	0.763	0.049	0.09	0.051	0.132	0.126	Yes	0.285285
Italians_Abruzzo	Steppe_EMBA	EHG	Minoan_Lasithi	Yorubas	0.067	0.124	0.793	0.016	0.091	0.051	0.066	0.021	Yes	0.316679
Italians_Abruzzo	Steppe_EMBA	EHG	Mycenaean	Yorubas	0.272	0.143	0.535	0.051	0.217	0.132	0.133	0.026	Yes	0.643619
Italians_Abruzzo	Steppe_EMBA	Iran_N	Levant_N	Europe_EN	0.207	0.207	0.125	0.462	0.049	0.048	0.089	0.136	Yes	0.226786
Italians_Abruzzo	Steppe_EMBA	Iran_N	Levant_N	Europe_MNChL	0.21	0.296	0.271	0.224	0.065	0.059	0.077	0.101	Yes	0.0571198
Italians_Abruzzo	Steppe_EMBA	Iran_N	Mycenaean	Yorubas	0.419	0.205	0.354	0.022	0.149	0.278	0.149	0.034	Yes	0.457142
Italians_Abruzzo	Steppe_EMBA	Levant_N	CHG	Europe_EN	0.2	0.103	0.125	0.573	0.06	0.091	0.05	0.117	Yes	0.391857
Italians_Abruzzo	Steppe_EMBA	Levant_N	CHG	Europe_LNBA	0.094	0.393	0.115	0.398	0.179	0.095	0.127	0.171	Yes	0.0281175
Italians_Abruzzo	Steppe_EMBA	Levant_N	CHG	Europe_MNChL	0.11	0.176	0.272	0.442	0.082	0.097	0.081	0.102	Yes	0.498375
Italians_Abruzzo	Steppe_EMBA	Minoan_Lasithi	CHG	Europe_MNChL	0.02	0.09	0.335	0.555	0.122	0.364	0.19	0.291	Yes	0.185931
Italians_Abruzzo	Steppe_EMBA	Minoan_Lasithi	Yorubas	Europe_LNBA	0.017	0.546	0.018	0.419	0.072	0.057	0.016	0.099	Yes	0.700874
Italians_Abruzzo	Steppe_EMBA	Minoan_Lasithi	Yorubas	Europe_MNChL	0.232	0.672	0.019	0.077	0.055	0.12	0.019	0.122	Yes	0.0248854
Italians_Abruzzo	Steppe_EMBA	Mycenaean	Levant_N	CHG	0.448	0.382	0.149	0.021	0.228	0.417	0.259	0.077	Yes	0.496849
Italians_Abruzzo	Steppe_EMBA	Mycenaean	Levant_N	Europe_LNBA	0.357	0.31	0.195	0.138	0.197	0.187	0.128	0.19	Yes	0.669706
Italians_Abruzzo	Steppe_EMBA	Mycenaean	Yorubas	CHG	0.425	0.468	0.043	0.064	0.134	0.108	0.022	0.068	Yes	0.454642
Italians_Abruzzo	Steppe_EMBA	Mycenaean	Yorubas	Europe_LNBA	0.223	0.465	0.053	0.259	0.228	0.097	0.024	0.181	Yes	0.702121
Italians_Abruzzo	Steppe_EMBA	Mycenaean	Yorubas	Levant_N	0.457	0.425	0.028	0.09	0.111	0.26	0.035	0.229	Yes	0.716822
Italians_Abruzzo	Steppe_EMBA	WHG	CHG	Europe_EN	0.049	0.092	0.273	0.586	0.059	0.036	0.053	0.047	Yes	0.580942
Italians_Abruzzo	Steppe_EMBA	WHG	EHG	Minoan_Lasithi	0.057	0.056	0.107	0.78	0.09	0.048	0.053	0.066	Yes	0.378891
Italians_Abruzzo	Steppe_EMBA	WHG	EHG	Mycenaean	0.226	0.036	0.179	0.559	0.251	0.141	0.167	0.164	Yes	0.262987
Italians_Abruzzo	Steppe_EMBA	WHG	Iran_N	Europe_EN	0.126	0.041	0.29	0.542	0.054	0.038	0.051	0.05	Yes	0.0105653
Italians_Abruzzo	Steppe_EMBA	WHG	Iran_N	Levant_N	0.181	0.099	0.361	0.358	0.105	0.071	0.095	0.067	Yes	0.0242919
Italians_Abruzzo	Steppe_EMBA	WHG	Iran_N	Minoan_Lasithi	0.185	0.065	0.136	0.613	0.075	0.048	0.074	0.067	Yes	0.468127
Italians_Abruzzo	Steppe_EMBA	WHG	Iran_N	Mycenaean	0.286	0.091	0.337	0.286	0.134	0.083	0.127	0.082	Yes	0.506921
Italians_Abruzzo	Steppe_EMBA	WHG	Minoan_Lasithi	CHG	0.049	0.16	0.612	0.18	0.089	0.047	0.069	0.09	Yes	0.381255
Italians_Abruzzo	Steppe_EMBA	WHG	Minoan_Lasithi	Yorubas	0.166	0.102	0.71	0.022	0.064	0.04	0.053	0.019	Yes	0.163472
Italians_Abruzzo	Steppe_EMBA	WHG	Mycenaean	CHG	0.184	0.259	0.396	0.16	0.2	0.132	0.106	0.087	Yes	0.542651
Italians_Abruzzo	Steppe_EMBA	WHG	Mycenaean	Yorubas	0.399	0.107	0.449	0.045	0.135	0.099	0.096	0.021	Yes	0.552725
Italians_Abruzzo	Steppe_EMBA	Yorubas	CHG	Europe_EN	0.15	0.019	0.191	0.64	0.047	0.014	0.049	0.036	Yes	0.116592
Italians_Abruzzo	Steppe_EMBA	Yorubas	CHG	Europe_MNChL	0.004	0.01	0.363	0.623	0.061	0.019	0.058	0.044	Yes	0.173109
Italians_Abruzzo	WHG	EHG	CHG	Europe_EN	0.11	0.052	0.228	0.61	0.104	0.045	0.045	0.091	Yes	0.209426
Italians_Abruzzo	WHG	EHG	Iran_N	Minoan_Lasithi	0.1	0.09	0.12	0.691	0.088	0.051	0.088	0.101	Yes	0.363775
Italians_Abruzzo	WHG	EHG	Iran_N	Mycenaean	0.127	0.11	0.4	0.363	0.218	0.144	0.176	0.146	Yes	0.50024
Italians_Abruzzo	WHG	EHG	Minoan_Lasithi	CHG	0.169	0.085	0.678	0.069	0.125	0.066	0.136	0.087	Yes	0.291331
Italians_Abruzzo	WHG	EHG	Minoan_Lasithi	Yorubas	0.074	0.126	0.785	0.015	0.096	0.048	0.073	0.021	Yes	0.323202
Italians_Abruzzo	WHG	EHG	Mycenaean	CHG	0.29	0.09	0.491	0.129	0.528	0.264	0.35	0.096	Yes	0.323108
Italians_Abruzzo	WHG	EHG	Mycenaean	Yorubas	0.047	0.238	0.657	0.059	0.34	0.182	0.202	0.035	Yes	0.527754
Italians_Abruzzo	WHG	Iran_N	Mycenaean	Europe_LNBA	0.004	0.368	0.346	0.282	0.292	0.175	0.133	0.201	Yes	0.380938
Italians_Abruzzo	WHG	Iran_N	Mycenaean	Yorubas	0.318	0.284	0.384	0.014	0.152	0.415	0.304	0.051	Yes	0.137331
Italians_Abruzzo	WHG	Levant_N	CHG	Europe_EN	0.371	0.254	0.277	0.097	0.136	0.177	0.049	0.321	Yes	0.454915
Italians_Abruzzo	WHG	Levant_N	CHG	Europe_MNChL	0.378	0.285	0.291	0.046	1.627	0.876	0.327	2.177	Yes	0.442038
Italians_Abruzzo	WHG	Minoan_Lasithi	Yorubas	CHG	0.309	0.542	0.007	0.143	0.06	0.079	0.017	0.057	Yes	0.110295
Italians_Abruzzo	WHG	Mycenaean	Yorubas	CHG	0.475	0.368	0.03	0.127	0.17	0.163	0.022	0.057	Yes	0.382011
Italians_Abruzzo	WHG	Yorubas	CHG	Europe_EN	0.199	0.012	0.256	0.534	0.06	0.015	0.039	0.06	Yes	0.193938
Italians_Abruzzo	WHG	Yorubas	Levant_N	CHG	0.412	0.003	0.3	0.284	0.05	0.018	0.06	0.046	Yes	0.44411
Italians_Abruzzo	Yorubas	CHG	Europe_EN	Europe_LNBA	0.024	0.172	0.534	0.271	0.02	0.039	0.047	0.059	Yes	0.544642
Italians_Abruzzo	Yorubas	CHG	Europe_EN	Europe_MNChL	0.013	0.335	0.202	0.45	0.026	0.045	0.179	0.157	Yes	0.248445
Italians_Abruzzo	Yorubas	Levant_N	CHG	Europe_LNBA	0.015	0.347	0.151	0.487	0.026	0.052	0.069	0.069	Yes	0.0256497
Italians_Abruzzo	Yorubas	Levant_N	CHG	Europe_MNChL	0.014	0.079	0.362	0.546	0.029	0.083	0.047	0.069	Yes	0.329984
Italians_North	CHG	Europe_EN	Europe_LNBA	Europe_MNChL	0.358	0.197	0.223	0.222	0.09	0.137	0.088	0.132	Yes	0.744725
Italians_North	EHG	CHG	Europe_EN	Europe_LNBA	0.045	0.129	0.497	0.329	0.032	0.04	0.056	0.091	Yes	0.244931
Italians_North	EHG	CHG	Europe_EN	Europe_MNChL	0.07	0.286	0.091	0.553	0.034	0.048	0.171	0.158	Yes	0.798253
Italians_North	EHG	CHG	Europe_LNBA	Europe_MNChL	0.053	0.289	0.048	0.609	0.038	0.055	0.139	0.082	Yes	0.778456
Italians_North	EHG	Iran_N	Minoan_Lasithi	Europe_LNBA	0.014	0.031	0.46	0.494	0.052	0.092	0.094	0.179	Yes	0.0727276
Italians_North	EHG	Levant_N	CHG	Europe_MNChL	0.066	0.012	0.307	0.615	0.041	0.083	0.058	0.075	Yes	0.77291
Italians_North	EHG	Minoan_Lasithi	Europe_LNBA	Europe_MNChL	0.007	0.452	0.52	0.022	0.032	0.098	0.101	0.102	Yes	0.108837
Italians_North	EHG	Minoan_Lasithi	Yorubas	Europe_LNBA	0.007	0.462	0.005	0.527	0.032	0.075	0.014	0.094	Yes	0.110469
Italians_North	EHG	Mycenaean	CHG	Europe_LNBA	0.135	0.551	0.09	0.224	0.212	0.161	0.097	0.31	Yes	0.120291
Italians_North	EHG	Mycenaean	Yorubas	CHG	0.258	0.616	0.021	0.104	0.145	0.146	0.029	0.092	Yes	0.112151
Italians_North	EHG	Mycenaean	Yorubas	Europe_LNBA	0.133	0.569	0.022	0.277	0.154	0.169	0.027	0.268	Yes	0.138854
Italians_North	EHG	Yorubas	CHG	Europe_MNChL	0.065	0.009	0.292	0.633	0.031	0.016	0.041	0.035	Yes	0.799825
Italians_North	Iran_N	Levant_N	Europe_LNBA	Europe_MNChL	0.228	0.051	0.465	0.256	0.067	0.048	0.081	0.07	Yes	0.0181479
Italians_North	Iran_N	Minoan_Lasithi	Europe_LNBA	Europe_MNChL	0.083	0.305	0.504	0.108	0.094	0.143	0.098	0.143	Yes	0.0941375
Italians_North	Steppe_EMBA	EHG	CHG	Europe_EN	0.158	0.071	0.129	0.642	0.053	0.029	0.047	0.038	Yes	0.0515591
Italians_North	Steppe_EMBA	EHG	CHG	Europe_MNChL	0.077	0.026	0.277	0.62	0.061	0.031	0.045	0.04	Yes	0.737442
Italians_North	Steppe_EMBA	EHG	Iran_N	Minoan_Lasithi	0.204	0.073	0.04	0.683	0.095	0.06	0.102	0.098	Yes	0.0266718
Italians_North	Steppe_EMBA	EHG	Iran_N	Mycenaean	0.364	0.07	0.184	0.381	0.202	0.162	0.22	0.164	Yes	0.225289
Italians_North	Steppe_EMBA	EHG	Minoan_Lasithi	Europe_MNChL	0.113	0.12	0.61	0.157	0.074	0.044	0.124	0.122	Yes	0.0289577
Italians_North	Steppe_EMBA	EHG	Minoan_Lasithi	Yorubas	0.11	0.133	0.755	0.003	0.088	0.053	0.064	0.021	Yes	0.0164969
Italians_North	Steppe_EMBA	EHG	Mycenaean	Yorubas	0.431	0.096	0.455	0.018	0.179	0.117	0.112	0.021	Yes	0.293789
Italians_North	Steppe_EMBA	Iran_N	Mycenaean	Yorubas	0.607	-0.001	0.378	0.016	0.194	0.352	0.168	0.038	Yes	0.128011
Italians_North	Steppe_EMBA	Minoan_Lasithi	Yorubas	Europe_LNBA	0.04	0.426	0.002	0.533	0.064	0.057	0.013	0.098	Yes	0.114831
Italians_North	Steppe_EMBA	Mycenaean	Yorubas	CHG	0.578	0.389	0.014	0.019	0.104	0.09	0.018	0.059	Yes	0.120278
Italians_North	Steppe_EMBA	Mycenaean	Yorubas	Europe_LNBA	0.436	0.367	0.013	0.183	0.174	0.078	0.017	0.168	Yes	0.255001
Italians_North	Steppe_EMBA	WHG	CHG	Europe_EN	0.133	0.132	0.224	0.511	0.051	0.033	0.047	0.043	Yes	0.725373
Italians_North	Steppe_EMBA	WHG	CHG	Europe_MNChL	0.122	0.004	0.279	0.594	0.058	0.047	0.052	0.059	Yes	0.513096
Italians_North	Steppe_EMBA	WHG	EHG	Minoan_Lasithi	0.1	0.107	0.09	0.702	0.081	0.046	0.05	0.058	Yes	0.0988365
Italians_North	Steppe_EMBA	WHG	EHG	Mycenaean	0.379	0.157	0.061	0.403	0.166	0.105	0.105	0.1	Yes	0.408477
Italians_North	Steppe_EMBA	WHG	Iran_N	Minoan_Lasithi	0.213	0.121	0.111	0.555	0.072	0.05	0.084	0.076	Yes	0.0375207
Italians_North	Steppe_EMBA	WHG	Iran_N	Mycenaean	0.361	0.205	0.153	0.281	0.13	0.097	0.116	0.076	Yes	0.440994
Italians_North	Steppe_EMBA	WHG	Minoan_Lasithi	CHG	0.132	0.201	0.514	0.153	0.078	0.044	0.07	0.09	Yes	0.171783
Italians_North	Steppe_EMBA	WHG	Minoan_Lasithi	Europe_LNBA	0.058	0.042	0.459	0.441	0.069	0.048	0.071	0.153	Yes	0.151432
Italians_North	Steppe_EMBA	WHG	Minoan_Lasithi	Yorubas	0.198	0.153	0.644	0.005	0.06	0.041	0.049	0.017	Yes	0.0133782
Italians_North	Steppe_EMBA	WHG	Mycenaean	CHG	0.328	0.284	0.283	0.105	0.131	0.096	0.066	0.055	Yes	0.763823
Italians_North	Steppe_EMBA	WHG	Mycenaean	Yorubas	0.47	0.178	0.334	0.017	0.109	0.085	0.069	0.015	Yes	0.469033
Italians_North	Steppe_EMBA	Yorubas	CHG	Europe_MNChL	0.128	0.002	0.273	0.597	0.051	0.015	0.049	0.038	Yes	0.514822
Italians_North	WHG	CHG	Europe_EN	Europe_LNBA	0.217	0.192	0.417	0.174	0.172	0.069	0.047	0.22	Yes	0.340359
Italians_North	WHG	EHG	CHG	Europe_EN	0.29	0.018	0.222	0.469	0.073	0.033	0.04	0.069	Yes	0.460031
Italians_North	WHG	EHG	Iran_N	Minoan_Lasithi	0.203	0.085	0.106	0.607	0.087	0.051	0.103	0.114	Yes	0.0338038
Italians_North	WHG	EHG	Iran_N	Mycenaean	0.372	0.092	0.169	0.366	0.184	0.131	0.199	0.149	Yes	0.279605
Italians_North	WHG	EHG	Minoan_Lasithi	CHG	0.361	0.036	0.493	0.11	0.088	0.05	0.104	0.074	Yes	0.229772
Italians_North	WHG	EHG	Minoan_Lasithi	Yorubas	0.18	0.117	0.7	0.002	0.096	0.047	0.072	0.019	Yes	0.0344014
Italians_North	WHG	EHG	Mycenaean	Yorubas	0.356	0.131	0.499	0.014	0.237	0.14	0.143	0.023	Yes	0.194863
Italians_North	WHG	Iran_N	Minoan_Lasithi	Europe_LNBA	0.037	0.007	0.414	0.542	0.091	0.076	0.07	0.132	Yes	0.0720915
Italians_North	WHG	Levant_N	CHG	Europe_EN	0.46	0.092	0.281	0.167	0.107	0.151	0.044	0.262	Yes	0.554279
Italians_North	WHG	Levant_N	CHG	Europe_MNChL	0.409	0.109	0.315	0.167	0.254	0.163	0.065	0.355	Yes	0.538996
Italians_North	WHG	Minoan_Lasithi	CHG	Europe_LNBA	0.21	0.399	0.07	0.321	0.203	0.056	0.091	0.274	Yes	0.146388
Italians_North	WHG	Minoan_Lasithi	Yorubas	Europe_LNBA	0.032	0.421	0.001	0.546	0.083	0.055	0.013	0.109	Yes	0.107306
Italians_North	WHG	Mycenaean	Yorubas	Europe_LNBA	0.247	0.405	0.006	0.342	0.293	0.105	0.021	0.257	Yes	0.102108
Italians_North	WHG	Yorubas	Levant_N	CHG	0.526	0.001	0.177	0.296	0.045	0.017	0.06	0.043	Yes	0.489378
Italians_Piedmont	Anatolia_N	CHG	Europe_LNBA	Europe_MNChL	0.113	0.241	0.192	0.454	0.165	0.077	0.101	0.165	Yes	0.422651
Italians_Piedmont	Anatolia_N	EHG	CHG	Europe_MNChL	0.088	0.054	0.275	0.583	0.15	0.031	0.056	0.119	Yes	0.47399
Italians_Piedmont	Anatolia_N	EHG	Iran_N	Europe_MNChL	0.292	0.101	0.188	0.419	0.125	0.028	0.064	0.091	Yes	0.0218771
Italians_Piedmont	Anatolia_N	Iran_N	Europe_LNBA	Europe_MNChL	0.374	0.068	0.399	0.159	0.123	0.069	0.062	0.088	Yes	0.0624545
Italians_Piedmont	Anatolia_N	Iran_N	Levant_N	Europe_LNBA	0.38	0.039	0.042	0.539	0.182	0.058	0.103	0.071	Yes	0.122239
Italians_Piedmont	Anatolia_N	Steppe_EMBA	CHG	Europe_MNChL	0.078	0.083	0.264	0.575	0.198	0.067	0.098	0.161	Yes	0.317254
Italians_Piedmont	Anatolia_N	Steppe_EMBA	Iran_N	Europe_MNChL	0.381	0.201	0.078	0.339	0.153	0.034	0.08	0.101	Yes	0.0115148
Italians_Piedmont	CHG	Europe_EN	Europe_LNBA	Europe_MNChL	0.264	0.384	0.299	0.053	0.264	0.393	0.232	0.36	Yes	0.326626
Italians_Piedmont	EHG	CHG	Europe_EN	Europe_LNBA	0.007	0.122	0.495	0.376	0.033	0.039	0.061	0.092	Yes	0.380394
Italians_Piedmont	EHG	CHG	Europe_EN	Europe_MNChL	0.036	0.3	0.109	0.555	0.036	0.06	0.213	0.19	Yes	0.312231
Italians_Piedmont	EHG	CHG	Europe_LNBA	Europe_MNChL	0.013	0.295	0.094	0.599	0.041	0.064	0.167	0.098	Yes	0.31459
Italians_Piedmont	EHG	Iran_N	Minoan_Lasithi	Europe_MNChL	0.124	0.15	0.656	0.07	0.075	0.169	0.474	0.383	Yes	0.0218631
Italians_Piedmont	EHG	Levant_N	CHG	Europe_MNChL	0.059	0.11	0.282	0.549	0.045	0.094	0.061	0.087	Yes	0.416186
Italians_Piedmont	EHG	Mycenaean	Levant_N	Europe_LNBA	0.049	0.445	0.156	0.35	0.419	0.8	0.347	0.892	Yes	0.440066
Italians_Piedmont	EHG	Mycenaean	Yorubas	CHG	0.17	0.652	0.05	0.128	0.166	0.156	0.032	0.094	Yes	0.286704
Italians_Piedmont	EHG	Yorubas	CHG	Europe_MNChL	0.033	0.013	0.306	0.648	0.034	0.018	0.047	0.037	Yes	0.328277
Italians_Piedmont	Iran_N	Levant_N	Europe_EN	Europe_LNBA	0.122	0.054	0.363	0.461	0.061	0.095	0.166	0.076	Yes	0.256316
Italians_Piedmont	Iran_N	Levant_N	Europe_LNBA	Europe_MNChL	0.19	0.168	0.479	0.164	0.065	0.051	0.08	0.076	Yes	0.117592
Italians_Piedmont	Iran_N	Minoan_Lasithi	Europe_LNBA	Europe_MNChL	0.018	0.436	0.499	0.047	0.1	0.144	0.099	0.137	Yes	0.36765
Italians_Piedmont	Iran_N	Mycenaean	Europe_LNBA	Europe_MNChL	0.427	0.288	0.28	0.005	0.242	0.26	0.169	0.211	Yes	0.553286
Italians_Piedmont	Iran_N	Yorubas	Europe_EN	Europe_LNBA	0.103	0.004	0.44	0.453	0.067	0.013	0.046	0.058	Yes	0.304493
Italians_Piedmont	Levant_N	CHG	Europe_LNBA	Europe_MNChL	0.103	0.231	0.264	0.402	0.067	0.051	0.092	0.093	Yes	0.750664
Italians_Piedmont	Minoan_Lasithi	CHG	Europe_LNBA	Europe_MNChL	0.128	0.222	0.205	0.446	0.275	0.125	0.115	0.244	Yes	0.493763
Italians_Piedmont	Minoan_Lasithi	Yorubas	Europe_LNBA	Europe_MNChL	0.608	0.006	0.304	0.082	0.084	0.013	0.059	0.054	Yes	0.0560384
Italians_Piedmont	Mycenaean	Yorubas	CHG	Europe_LNBA	0.694	0.03	0.005	0.272	0.121	0.022	0.044	0.101	Yes	0.501535
Italians_Piedmont	Steppe_EMBA	EHG	CHG	Europe_EN	0.078	0.102	0.128	0.692	0.058	0.032	0.048	0.039	Yes	0.125416
Italians_Piedmont	Steppe_EMBA	EHG	Iran_N	Europe_EN	0.011	0.146	0.143	0.701	0.069	0.044	0.059	0.057	Yes	0.0660513
Italians_Piedmont	Steppe_EMBA	EHG	Iran_N	Mycenaean	0.14	0.146	0.34	0.375	0.244	0.164	0.203	0.152	Yes	0.531919
Italians_Piedmont	Steppe_EMBA	EHG	Minoan_Lasithi	Europe_MNChL	0.055	0.14	0.623	0.182	0.079	0.046	0.115	0.108	Yes	0.195327
Italians_Piedmont	Steppe_EMBA	EHG	Minoan_Lasithi	Yorubas	0.051	0.151	0.795	0.003	0.095	0.057	0.068	0.021	Yes	0.0978435
Italians_Piedmont	Steppe_EMBA	EHG	Mycenaean	Yorubas	0.196	0.224	0.542	0.039	0.254	0.15	0.146	0.027	Yes	0.614988
Italians_Piedmont	Steppe_EMBA	Iran_N	Mycenaean	Yorubas	0.422	0.213	0.351	0.014	0.198	0.387	0.193	0.041	Yes	0.351318
Italians_Piedmont	Steppe_EMBA	Levant_N	CHG	Europe_MNChL	0.087	0.066	0.289	0.558	0.108	0.135	0.106	0.14	Yes	0.247032
Italians_Piedmont	Steppe_EMBA	Levant_N	Europe_EN	Europe_LNBA	0.054	0.027	0.512	0.407	0.086	0.247	0.433	0.263	Yes	0.0103954
Italians_Piedmont	Steppe_EMBA	Mycenaean	Levant_N	Europe_LNBA	0.227	0.363	0.151	0.259	0.282	0.256	0.18	0.281	Yes	0.609093
Italians_Piedmont	Steppe_EMBA	Mycenaean	Yorubas	CHG	0.442	0.47	0.033	0.055	0.143	0.119	0.022	0.073	Yes	0.288034
Italians_Piedmont	Steppe_EMBA	Mycenaean	Yorubas	Europe_LNBA	0.045	0.47	0.049	0.436	0.333	0.11	0.027	0.277	Yes	0.74301
Italians_Piedmont	Steppe_EMBA	WHG	CHG	Europe_EN	0.045	0.148	0.269	0.538	0.064	0.039	0.06	0.05	Yes	0.50909
Italians_Piedmont	Steppe_EMBA	WHG	CHG	Europe_MNChL	0.032	0.014	0.332	0.623	0.073	0.06	0.068	0.07	Yes	0.25075
Italians_Piedmont	Steppe_EMBA	WHG	EHG	Minoan_Lasithi	0.042	0.094	0.118	0.747	0.09	0.046	0.053	0.063	Yes	0.298839
Italians_Piedmont	Steppe_EMBA	WHG	EHG	Mycenaean	0.167	0.122	0.204	0.507	0.253	0.127	0.153	0.147	Yes	0.465272
Italians_Piedmont	Steppe_EMBA	WHG	Iran_N	Minoan_Lasithi	0.193	0.105	0.079	0.623	0.083	0.054	0.089	0.077	Yes	0.0702842
Italians_Piedmont	Steppe_EMBA	WHG	Iran_N	Mycenaean	0.237	0.158	0.33	0.275	0.138	0.087	0.131	0.082	Yes	0.672835
Italians_Piedmont	Steppe_EMBA	WHG	Minoan_Lasithi	CHG	0.059	0.203	0.566	0.172	0.097	0.053	0.08	0.108	Yes	0.155623
Italians_Piedmont	Steppe_EMBA	WHG	Minoan_Lasithi	Yorubas	0.171	0.138	0.68	0.011	0.062	0.04	0.052	0.018	Yes	0.0406304
Italians_Piedmont	Steppe_EMBA	WHG	Mycenaean	CHG	0.127	0.36	0.336	0.176	0.194	0.125	0.09	0.075	Yes	0.943035
Italians_Piedmont	Steppe_EMBA	WHG	Mycenaean	Yorubas	0.348	0.188	0.427	0.037	0.146	0.102	0.095	0.02	Yes	0.610762
Italians_Piedmont	Steppe_EMBA	Yorubas	CHG	Europe_MNChL	0.047	0.006	0.314	0.633	0.059	0.018	0.059	0.041	Yes	0.253084
Italians_Piedmont	Steppe_EMBA	Yorubas	Europe_EN	Europe_LNBA	0.013	0.015	0.482	0.489	0.058	0.011	0.052	0.095	Yes	0.015444
Italians_Piedmont	WHG	CHG	Europe_EN	Europe_LNBA	0.088	0.15	0.466	0.296	0.151	0.065	0.053	0.182	Yes	0.538197
Italians_Piedmont	WHG	EHG	CHG	Europe_EN	0.213	0.052	0.194	0.54	0.091	0.04	0.043	0.085	Yes	0.435581
Italians_Piedmont	WHG	EHG	Iran_N	Europe_EN	0.018	0.144	0.148	0.69	0.081	0.041	0.063	0.088	Yes	0.0668297
Italians_Piedmont	WHG	EHG	Iran_N	Minoan_Lasithi	0.167	0.106	0.057	0.671	0.085	0.05	0.094	0.106	Yes	0.187072
Italians_Piedmont	WHG	EHG	Iran_N	Mycenaean	0.246	0.118	0.316	0.32	0.173	0.111	0.167	0.117	Yes	0.675199
Italians_Piedmont	WHG	EHG	Levant_N	CHG	0.475	0	0.266	0.259	0.058	0.036	0.059	0.045	Yes	0.759013
Italians_Piedmont	WHG	EHG	Minoan_Lasithi	CHG	0.271	0.076	0.594	0.059	0.108	0.062	0.125	0.085	Yes	0.326105
Italians_Piedmont	WHG	EHG	Minoan_Lasithi	Yorubas	0.161	0.124	0.712	0.003	0.087	0.043	0.07	0.019	Yes	0.224093
Italians_Piedmont	WHG	EHG	Mycenaean	CHG	0.545	0.038	0.298	0.119	0.224	0.129	0.149	0.06	Yes	0.697806
Italians_Piedmont	WHG	EHG	Mycenaean	Yorubas	0.227	0.217	0.52	0.036	0.251	0.137	0.152	0.027	Yes	0.632507
Italians_Piedmont	WHG	Iran_N	Levant_N	Europe_LNBA	0.073	0.148	0.234	0.545	0.114	0.077	0.048	0.152	Yes	0.0164872
Italians_Piedmont	WHG	Iran_N	Mycenaean	Europe_LNBA	0.173	0.306	0.284	0.237	0.204	0.154	0.104	0.148	Yes	0.631101
Italians_Piedmont	WHG	Levant_N	CHG	Europe_EN	0.472	0.227	0.267	0.034	0.103	0.143	0.046	0.248	Yes	0.719022
Italians_Piedmont	WHG	Minoan_Lasithi	CHG	Europe_LNBA	0.083	0.462	0.017	0.438	0.177	0.066	0.091	0.228	Yes	0.385459
Italians_Piedmont	WHG	Minoan_Lasithi	Europe_LNBA	Europe_MNChL	0.032	0.47	0.495	0.004	0.225	0.173	0.145	0.265	Yes	0.464478
Italians_Piedmont	WHG	Minoan_Lasithi	Yorubas	CHG	0.405	0.448	0	0.147	0.052	0.079	0.016	0.057	Yes	0.0755218
Italians_Piedmont	WHG	Minoan_Lasithi	Yorubas	Europe_LNBA	0.034	0.468	0.005	0.493	0.077	0.054	0.015	0.095	Yes	0.475524
Italians_Piedmont	WHG	Mycenaean	Yorubas	CHG	0.615	0.254	0.017	0.114	0.093	0.092	0.017	0.043	Yes	0.73867
Italians_Piedmont	WHG	Mycenaean	Yorubas	Europe_LNBA	0.084	0.453	0.047	0.416	0.299	0.128	0.027	0.214	Yes	0.748803
Italians_Piedmont	WHG	Yorubas	CHG	Europe_EN	0.318	0.004	0.236	0.442	0.052	0.015	0.036	0.056	Yes	0.247308
Italians_Piedmont	WHG	Yorubas	CHG	Europe_MNChL	0.018	0.001	0.346	0.634	0.119	0.018	0.044	0.109	Yes	0.215044
Italians_Piedmont	WHG	Yorubas	Levant_N	CHG	0.486	0.001	0.243	0.27	0.046	0.017	0.057	0.042	Yes	0.716097
Italians_Piedmont	Yorubas	CHG	Europe_EN	Europe_LNBA	0.01	0.116	0.48	0.394	0.019	0.04	0.044	0.057	Yes	0.508596
Italians_Piedmont	Yorubas	CHG	Europe_LNBA	Europe_MNChL	0.007	0.277	0.158	0.558	0.023	0.056	0.099	0.066	Yes	0.384198
Italians_Piedmont	Yorubas	Levant_N	CHG	Europe_LNBA	0.003	0.289	0.102	0.607	0.025	0.049	0.078	0.076	Yes	0.0159666
Italians_Tuscany	Anatolia_N	CHG	Europe_LNBA	Europe_MNChL	0.021	0.311	0.054	0.615	0.232	0.115	0.15	0.246	Yes	0.198702
Italians_Tuscany	Anatolia_N	EHG	CHG	Europe_MNChL	0.099	0.02	0.289	0.591	0.168	0.034	0.066	0.132	Yes	0.329933
Italians_Tuscany	Anatolia_N	EHG	Iran_N	Europe_MNChL	0.246	0.047	0.288	0.418	0.122	0.024	0.058	0.093	Yes	0.226621
Italians_Tuscany	Anatolia_N	Iran_N	Europe_LNBA	Europe_MNChL	0.218	0.226	0.244	0.312	0.12	0.072	0.078	0.112	Yes	0.0239005
Italians_Tuscany	Anatolia_N	Steppe_EMBA	Iran_N	Europe_MNChL	0.202	0.117	0.242	0.439	0.136	0.04	0.075	0.103	Yes	0.0121984
Italians_Tuscany	CHG	Europe_EN	Europe_LNBA	Europe_MNChL	0.428	0.183	0.129	0.26	0.204	0.341	0.162	0.296	Yes	0.0418536
Italians_Tuscany	EHG	CHG	Europe_EN	Europe_MNChL	0	0.318	0.092	0.59	0.034	0.054	0.223	0.202	Yes	0.310477
Italians_Tuscany	EHG	Iran_N	CHG	Europe_MNChL	-0.001	0.03	0.339	0.632	0.033	0.194	0.187	0.049	Yes	0.408964
Italians_Tuscany	EHG	Iran_N	Europe_EN	Europe_MNChL	0.021	0.377	0.17	0.433	0.027	0.045	0.164	0.159	Yes	0.0707789
Italians_Tuscany	EHG	Iran_N	Levant_N	Europe_MNChL	0.028	0.393	0.092	0.488	0.03	0.044	0.069	0.09	Yes	0.0632165
Italians_Tuscany	EHG	Iran_N	Minoan_Lasithi	Europe_MNChL	0.038	0.301	0.309	0.353	0.034	0.083	0.228	0.183	Yes	0.176132
Italians_Tuscany	EHG	Mycenaean	Levant_N	Europe_MNChL	0.11	0.836	0.037	0.017	0.185	0.723	0.561	0.477	Yes	0.381126
Italians_Tuscany	EHG	Yorubas	CHG	Europe_MNChL	0.008	0.033	0.288	0.672	0.03	0.016	0.041	0.034	Yes	0.698584
Italians_Tuscany	Iran_N	Minoan_Lasithi	Europe_LNBA	Europe_MNChL	0.144	0.407	0.359	0.09	0.11	0.189	0.103	0.177	Yes	0.110575
Italians_Tuscany	Iran_N	Minoan_Lasithi	Yorubas	Europe_LNBA	0.073	0.496	0.012	0.42	0.102	0.067	0.018	0.081	Yes	0.111855
Italians_Tuscany	Iran_N	Mycenaean	Europe_LNBA	Europe_MNChL	0.32	0.38	0.291	0.009	20.953	29.677	14.37	23.101	Yes	0.097999
Italians_Tuscany	Iran_N	Yorubas	Europe_EN	Europe_LNBA	0.191	0.011	0.445	0.353	0.071	0.012	0.048	0.057	Yes	0.0267228
Italians_Tuscany	Levant_N	CHG	Europe_LNBA	Europe_MNChL	0.024	0.311	0.072	0.594	0.083	0.069	0.117	0.116	Yes	0.155083
Italians_Tuscany	Minoan_Lasithi	CHG	Europe_LNBA	Europe_MNChL	0.017	0.299	0.074	0.61	0.333	0.174	0.177	0.319	Yes	0.281102
Italians_Tuscany	Minoan_Lasithi	Yorubas	Europe_LNBA	Europe_MNChL	0.583	0.017	0.293	0.107	0.087	0.013	0.057	0.057	Yes	0.029235
Italians_Tuscany	Steppe_EMBA	EHG	Iran_N	Minoan_Lasithi	0.08	0.07	0.114	0.736	0.096	0.059	0.097	0.095	Yes	0.0982995
Italians_Tuscany	Steppe_EMBA	Mycenaean	Yorubas	CHG	0.292	0.64	0.023	0.045	0.186	0.165	0.029	0.091	Yes	0.0341818
Italians_Tuscany	Steppe_EMBA	WHG	Iran_N	Minoan_Lasithi	0.078	0.154	0.199	0.57	0.07	0.05	0.083	0.076	Yes	0.101336
Italians_Tuscany	Steppe_EMBA	WHG	Iran_N	Mycenaean	0.085	0.298	0.275	0.342	0.148	0.109	0.146	0.104	Yes	0.245366
Italians_Tuscany	Steppe_EMBA	WHG	Minoan_Lasithi	Yorubas	0.101	0.164	0.71	0.026	0.061	0.042	0.051	0.019	Yes	0.0226141
Italians_Tuscany	Steppe_EMBA	WHG	Mycenaean	Yorubas	0.199	0.291	0.482	0.028	0.156	0.12	0.105	0.022	Yes	0.220889
Italians_Tuscany	Steppe_EMBA	Yorubas	CHG	Europe_MNChL	0.027	0.024	0.295	0.653	0.051	0.016	0.05	0.039	Yes	0.327625
Italians_Tuscany	WHG	CHG	Europe_EN	Europe_LNBA	0.252	0.217	0.482	0.048	0.135	0.067	0.058	0.169	Yes	0.154127
Italians_Tuscany	WHG	EHG	CHG	Europe_EN	0.24	0.015	0.211	0.534	0.069	0.031	0.042	0.07	Yes	0.316491
Italians_Tuscany	WHG	EHG	Iran_N	Europe_EN	0.087	0.063	0.273	0.577	0.095	0.042	0.066	0.109	Yes	0.0435326
Italians_Tuscany	WHG	EHG	Iran_N	Minoan_Lasithi	0.191	0.038	0.185	0.586	0.079	0.042	0.085	0.102	Yes	0.340577
Italians_Tuscany	WHG	EHG	Iran_N	Mycenaean	0.359	0.041	0.294	0.305	0.143	0.089	0.154	0.101	Yes	0.58543
Italians_Tuscany	WHG	EHG	Minoan_Lasithi	CHG	0.321	0.036	0.567	0.077	0.089	0.047	0.107	0.07	Yes	0.457754
Italians_Tuscany	WHG	EHG	Minoan_Lasithi	Yorubas	0.148	0.09	0.741	0.021	0.098	0.042	0.078	0.02	Yes	0.136242
Italians_Tuscany	WHG	EHG	Mycenaean	Yorubas	0.374	0.113	0.487	0.026	0.214	0.114	0.145	0.024	Yes	0.41418
Italians_Tuscany	WHG	Iran_N	Minoan_Lasithi	Europe_LNBA	0.091	0.091	0.491	0.328	0.096	0.089	0.074	0.138	Yes	0.0975365
Italians_Tuscany	WHG	Iran_N	Mycenaean	Europe_LNBA	0.365	0.163	0.316	0.156	0.163	0.154	0.107	0.126	Yes	0.207106
Italians_Tuscany	WHG	Levant_N	CHG	Europe_EN	0.33	0.06	0.239	0.37	0.287	0.388	0.07	0.729	Yes	0.113406
Italians_Tuscany	WHG	Minoan_Lasithi	CHG	Europe_LNBA	0.259	0.473	0.067	0.201	0.2	0.072	0.103	0.256	Yes	0.141596
Italians_Tuscany	WHG	Minoan_Lasithi	Yorubas	CHG	0.404	0.466	0.02	0.111	0.047	0.067	0.015	0.049	Yes	0.157752
Italians_Tuscany	WHG	Minoan_Lasithi	Yorubas	Europe_LNBA	0.043	0.506	0.019	0.432	0.085	0.058	0.015	0.1	Yes	0.117686
Italians_Tuscany	WHG	Mycenaean	Yorubas	CHG	0.651	0.248	0.008	0.093	0.082	0.086	0.015	0.038	Yes	0.432438
Italians_Tuscany	WHG	Mycenaean	Yorubas	Europe_LNBA	0.348	0.41	0.022	0.22	0.203	0.11	0.021	0.151	Yes	0.251825
Italians_Tuscany	WHG	Yorubas	CHG	Europe_EN	0.294	0.019	0.212	0.475	0.051	0.013	0.034	0.055	Yes	0.265932
Italians_Tuscany	WHG	Yorubas	Levant_N	CHG	0.48	0.016	0.246	0.258	0.046	0.016	0.065	0.047	Yes	0.125567
Italians_Tuscany	Yorubas	CHG	Europe_EN	Europe_LNBA	0.042	0.097	0.517	0.344	0.018	0.048	0.046	0.066	Yes	0.095945
Italians_Tuscany	Yorubas	CHG	Europe_LNBA	Europe_MNChL	0.038	0.274	0.079	0.609	0.023	0.057	0.099	0.064	Yes	0.375208
Jordanians	Anatolia_N	EHG	Iran_N	Yorubas	0.76	0.001	0.191	0.048	0.048	0.02	0.07	0.012	Yes	0.417446
Jordanians	Anatolia_N	Iran_N	Levant_N	Europe_LNBA	0.127	0.469	0.371	0.034	0.468	0.129	0.293	0.107	Yes	0.0666259
Jordanians	Anatolia_N	Iran_N	Yorubas	Europe_LNBA	0.733	0.154	0.053	0.06	0.036	0.073	0.013	0.055	Yes	0.346386
Jordanians	Anatolia_N	Iran_N	Yorubas	Europe_MNChL	0.7	0.217	0.046	0.037	0.067	0.04	0.011	0.05	Yes	0.278824
Jordanians	Anatolia_N	Steppe_EMBA	Iran_N	Yorubas	0.761	0.026	0.163	0.05	0.053	0.039	0.097	0.014	Yes	0.280604
Jordanians	Anatolia_N	WHG	Iran_N	Yorubas	0.733	0.015	0.206	0.046	0.037	0.015	0.041	0.011	Yes	0.314694
Jordanians	Anatolia_N	WHG	Yorubas	CHG	0.739	0.006	0.06	0.195	0.041	0.016	0.011	0.035	Yes	0.113442
Jordanians	Anatolia_N	Yorubas	CHG	Europe_MNChL	0.666	0.064	0.212	0.059	0.103	0.011	0.044	0.066	Yes	0.153183
Jordanians	EHG	Iran_N	Levant_N	Europe_EN	0.026	0.489	0.389	0.096	0.036	0.073	0.128	0.169	Yes	0.10439
Jordanians	EHG	Iran_N	Levant_N	Europe_MNChL	0.016	0.504	0.392	0.089	0.04	0.063	0.093	0.102	Yes	0.120925
Jordanians	EHG	Iran_N	Minoan_Lasithi	Yorubas	0.017	0.128	0.762	0.093	0.034	0.095	0.082	0.026	Yes	0.586751
Jordanians	EHG	Iran_N	Mycenaean	Yorubas	0.077	0.361	0.49	0.073	0.099	0.319	0.252	0.06	Yes	0.348682
Jordanians	EHG	Iran_N	Yorubas	Levant_N	0.035	0.487	0.025	0.453	0.035	0.07	0.023	0.058	Yes	0.135256
Jordanians	EHG	Mycenaean	Levant_N	CHG	0.013	0.577	0.206	0.204	0.409	0.843	0.589	0.161	Yes	0.252486
Jordanians	Iran_N	Minoan_Lasithi	Yorubas	Europe_LNBA	0.04	0.701	0.106	0.153	0.124	0.086	0.025	0.086	Yes	0.594147
Jordanians	Iran_N	Minoan_Lasithi	Yorubas	Europe_MNChL	0.146	0.755	0.091	0.008	0.107	0.155	0.025	0.123	Yes	0.297335
Jordanians	Iran_N	Yorubas	Levant_N	Europe_EN	0.431	0.044	0.292	0.233	0.124	0.027	0.141	0.223	Yes	0.141917
Jordanians	Iran_N	Yorubas	Levant_N	Europe_LNBA	0.472	0.034	0.416	0.078	0.128	0.026	0.059	0.116	Yes	0.102288
Jordanians	Iran_N	Yorubas	Levant_N	Europe_MNChL	0.516	0.029	0.399	0.056	0.081	0.022	0.079	0.092	Yes	0.0994881
Jordanians	Minoan_Lasithi	Yorubas	CHG	Europe_LNBA	0.837	0.056	0.088	0.019	0.05	0.014	0.041	0.038	Yes	0.495217
Jordanians	Minoan_Lasithi	Yorubas	CHG	Europe_MNChL	0.718	0.063	0.133	0.086	0.105	0.014	0.05	0.06	Yes	0.738372
Jordanians	Mycenaean	Yorubas	CHG	Europe_LNBA	0.769	0.065	0.115	0.051	0.128	0.026	0.075	0.078	Yes	0.260885
Jordanians	Steppe_EMBA	Iran_N	Levant_N	Europe_EN	0.044	0.468	0.392	0.096	0.066	0.078	0.148	0.198	Yes	0.0896706
Jordanians	Steppe_EMBA	Iran_N	Levant_N	Europe_MNChL	0.022	0.491	0.387	0.1	0.073	0.079	0.102	0.113	Yes	0.109232
Jordanians	Steppe_EMBA	Iran_N	Minoan_Lasithi	Yorubas	0.07	0.093	0.744	0.093	0.056	0.103	0.079	0.026	Yes	0.451702
Jordanians	Steppe_EMBA	Iran_N	Yorubas	Levant_N	0.077	0.444	0.026	0.454	0.056	0.085	0.023	0.055	Yes	0.121191
Jordanians	Steppe_EMBA	Minoan_Lasithi	Yorubas	CHG	0.013	0.716	0.09	0.18	0.069	0.059	0.02	0.079	Yes	0.848716
Jordanians	Steppe_EMBA	Minoan_Lasithi	Yorubas	Europe_LNBA	0.101	0.791	0.105	0.003	0.073	0.071	0.019	0.1	Yes	0.360398
Jordanians	Steppe_EMBA	Mycenaean	Yorubas	CHG	0.193	0.532	0.084	0.191	0.195	0.132	0.03	0.095	Yes	0.598489
Jordanians	Steppe_EMBA	WHG	Iran_N	Mycenaean	0.116	0.041	0.533	0.31	0.162	0.101	0.219	0.163	Yes	0.0133168
Jordanians	Steppe_EMBA	Yorubas	Levant_N	CHG	0.067	0.079	0.492	0.362	0.108	0.022	0.066	0.15	Yes	0.0121846
Jordanians	WHG	EHG	Iran_N	Mycenaean	0.066	0.018	0.622	0.295	0.25	0.163	0.221	0.177	Yes	0.0697636
Jordanians	WHG	Iran_N	Minoan_Lasithi	Yorubas	0.073	0.132	0.709	0.085	0.056	0.09	0.087	0.024	Yes	0.451728
Jordanians	WHG	Iran_N	Mycenaean	Yorubas	0.258	0.069	0.581	0.091	0.224	0.682	0.52	0.111	Yes	0.0961434
Jordanians	WHG	Iran_N	Yorubas	Levant_N	0.121	0.461	0.025	0.394	0.054	0.063	0.021	0.062	Yes	0.264074
Jordanians	WHG	Minoan_Lasithi	Yorubas	CHG	0.047	0.681	0.089	0.183	0.068	0.078	0.019	0.057	Yes	0.884017
Jordanians	WHG	Mycenaean	Yorubas	CHG	0.072	0.598	0.089	0.242	0.345	0.279	0.047	0.088	Yes	0.53209
Jordanians	WHG	Yorubas	Levant_N	CHG	0.195	0.08	0.39	0.336	0.056	0.019	0.06	0.055	Yes	0.165163
Jordanians	Yorubas	Levant_N	CHG	Europe_EN	0.133	0.198	0.308	0.361	0.024	0.102	0.048	0.11	Yes	0.177708
Jordanians	Yorubas	Levant_N	CHG	Europe_LNBA	0.123	0.461	0.378	0.038	0.033	0.067	0.091	0.085	Yes	0.0116883
Jordanians	Yorubas	Levant_N	CHG	Europe_MNChL	0.133	0.282	0.36	0.226	0.027	0.084	0.049	0.071	Yes	0.171384
Kosovars	Anatolia_BA	WHG	CHG	Europe_LNBA	0.705	0.113	0.166	0.015	0.142	0.074	0.109	0.185	Yes	0.0587
Kosovars	Anatolia_N	CHG	Europe_LNBA	Europe_MNChL	0.107	0.312	0.228	0.353	0.157	0.087	0.112	0.155	Yes	0.526277
Kosovars	Anatolia_N	EHG	CHG	Europe_MNChL	0.067	0.04	0.373	0.519	0.164	0.037	0.075	0.123	Yes	0.609485
Kosovars	Anatolia_N	EHG	Iran_N	Europe_MNChL	0.266	0.096	0.295	0.343	0.128	0.028	0.075	0.087	Yes	0.0379059
Kosovars	Anatolia_N	Iran_N	Europe_LNBA	Europe_MNChL	0.29	0.156	0.454	0.1	0.116	0.078	0.069	0.083	Yes	0.0265725
Kosovars	Anatolia_N	Iran_N	Levant_N	Europe_LNBA	0.266	0.15	0.038	0.546	0.182	0.066	0.109	0.062	Yes	0.14518
Kosovars	Anatolia_N	Levant_N	CHG	Europe_LNBA	0.23	0.09	0.216	0.464	0.19	0.124	0.047	0.086	Yes	0.163319
Kosovars	Anatolia_N	Steppe_EMBA	CHG	Europe_MNChL	0.075	0.1	0.341	0.485	0.176	0.068	0.1	0.135	Yes	0.413485
Kosovars	Anatolia_N	WHG	CHG	Europe_LNBA	0.466	0.118	0.301	0.115	0.086	0.1	0.123	0.229	Yes	0.0567488
Kosovars	Anatolia_N	WHG	Iran_N	Europe_LNBA	0.399	-0.001	0.115	0.487	0.074	0.043	0.091	0.117	Yes	0.0122831
Kosovars	Anatolia_N	Yorubas	CHG	Europe_LNBA	0.437	0	0.192	0.371	0.074	0.012	0.046	0.068	Yes	0.0143799
Kosovars	EHG	CHG	Europe_EN	Europe_MNChL	0.007	0.42	0.015	0.558	0.043	0.064	0.233	0.214	Yes	0.486663
Kosovars	EHG	Levant_N	CHG	Europe_MNChL	0.01	0.021	0.428	0.541	0.053	0.113	0.077	0.102	Yes	0.467966
Kosovars	EHG	Mycenaean	Yorubas	CHG	0.152	0.583	0.024	0.242	0.182	0.153	0.033	0.102	Yes	0.274524
Kosovars	EHG	Mycenaean	Yorubas	Europe_LNBA	0.177	0.601	0.036	0.187	0.194	0.217	0.032	0.342	Yes	0.032961
Kosovars	EHG	Yorubas	CHG	Europe_EN	0.063	0.011	0.334	0.591	0.04	0.019	0.062	0.046	Yes	0.0262108
Kosovars	EHG	Yorubas	CHG	Europe_MNChL	0.013	0.013	0.405	0.569	0.039	0.02	0.052	0.042	Yes	0.535948
Kosovars	Iran_N	Levant_N	Europe_EN	Europe_LNBA	0.252	0.115	0.116	0.517	0.061	0.088	0.135	0.072	Yes	0.139136
Kosovars	Iran_N	Levant_N	Europe_LNBA	Europe_MNChL	0.273	0.154	0.526	0.048	0.063	0.061	0.078	0.077	Yes	0.115389
Kosovars	Iran_N	Minoan_Lasithi	Yorubas	Europe_LNBA	0.139	0.343	0.006	0.513	0.101	0.066	0.018	0.083	Yes	0.0917424
Kosovars	Iran_N	Yorubas	Europe_EN	Europe_LNBA	0.23	0	0.304	0.466	0.088	0.015	0.047	0.068	Yes	0.0674108
Kosovars	Levant_N	CHG	Europe_EN	Europe_LNBA	0.033	0.234	0.34	0.393	0.091	0.047	0.123	0.074	Yes	0.532265
Kosovars	Levant_N	CHG	Europe_LNBA	Europe_MNChL	0.094	0.304	0.303	0.299	0.073	0.062	0.105	0.103	Yes	0.783933
Kosovars	Minoan_Lasithi	CHG	Europe_LNBA	Europe_MNChL	0.047	0.327	0.223	0.404	0.225	0.126	0.129	0.201	Yes	0.611481
Kosovars	Minoan_Lasithi	Yorubas	CHG	Europe_LNBA	0.537	0	0.105	0.358	0.102	0.014	0.06	0.071	Yes	0.0219054
Kosovars	Mycenaean	Yorubas	CHG	Europe_LNBA	0.402	0.001	0.156	0.441	0.27	0.023	0.116	0.179	Yes	0.136885
Kosovars	Steppe_EMBA	EHG	CHG	Europe_EN	0.043	0.091	0.265	0.601	0.071	0.035	0.056	0.044	Yes	0.272951
Kosovars	Steppe_EMBA	EHG	Iran_N	Europe_EN	0	0.136	0.282	0.582	0.08	0.046	0.061	0.065	Yes	0.0767969
Kosovars	Steppe_EMBA	EHG	Iran_N	Minoan_Lasithi	0.104	0.103	0.163	0.63	0.103	0.06	0.095	0.093	Yes	0.0811404
Kosovars	Steppe_EMBA	EHG	Iran_N	Mycenaean	0.135	0.172	0.352	0.341	0.284	0.199	0.227	0.178	Yes	0.213485
Kosovars	Steppe_EMBA	EHG	Minoan_Lasithi	CHG	0.056	0.142	0.724	0.078	0.109	0.054	0.082	0.104	Yes	0.038228
Kosovars	Steppe_EMBA	EHG	Minoan_Lasithi	Europe_LNBA	0.039	0.063	0.606	0.292	0.109	0.292	0.511	0.867	Yes	0.0497299
Kosovars	Steppe_EMBA	EHG	Minoan_Lasithi	Yorubas	0.078	0.148	0.752	0.021	0.096	0.053	0.071	0.021	Yes	0.059724
Kosovars	Steppe_EMBA	EHG	Mycenaean	Yorubas	0.347	0.177	0.453	0.023	0.236	0.144	0.136	0.023	Yes	0.113544
Kosovars	Steppe_EMBA	Minoan_Lasithi	Yorubas	Europe_LNBA	0.024	0.418	0.021	0.538	0.076	0.061	0.015	0.108	Yes	0.0589927
Kosovars	Steppe_EMBA	Mycenaean	Yorubas	CHG	0.517	0.364	0.01	0.109	0.142	0.11	0.02	0.082	Yes	0.0603524
Kosovars	Steppe_EMBA	Mycenaean	Yorubas	Europe_LNBA	0.45	0.347	0.017	0.186	0.252	0.102	0.019	0.236	Yes	0.0324841
Kosovars	Steppe_EMBA	WHG	CHG	Europe_EN	0.029	0.15	0.381	0.441	0.078	0.047	0.07	0.057	Yes	0.605606
Kosovars	Steppe_EMBA	WHG	CHG	Europe_MNChL	0.012	0.048	0.443	0.497	0.086	0.065	0.075	0.076	Yes	0.349693
Kosovars	Steppe_EMBA	WHG	EHG	Minoan_Lasithi	0.063	0.034	0.144	0.759	0.099	0.052	0.058	0.073	Yes	0.0499532
Kosovars	Steppe_EMBA	WHG	EHG	Mycenaean	0.331	0.001	0.205	0.463	0.253	0.125	0.162	0.156	Yes	0.0825774
Kosovars	Steppe_EMBA	WHG	Iran_N	Mycenaean	0.424	0.094	0.227	0.255	0.206	0.112	0.205	0.112	Yes	0.0223883
Kosovars	Steppe_EMBA	WHG	Minoan_Lasithi	CHG	0.003	0.22	0.425	0.353	0.106	0.059	0.092	0.122	Yes	0.142323
Kosovars	Steppe_EMBA	WHG	Mycenaean	CHG	0.225	0.325	0.232	0.218	0.203	0.143	0.088	0.093	Yes	0.518433
Kosovars	Steppe_EMBA	WHG	Mycenaean	Yorubas	0.56	0.073	0.349	0.018	0.145	0.097	0.103	0.018	Yes	0.026947
Kosovars	Steppe_EMBA	Yorubas	CHG	Europe_MNChL	0.052	0.005	0.406	0.537	0.072	0.019	0.067	0.047	Yes	0.298733
Kosovars	WHG	CHG	Europe_EN	Europe_LNBA	0.049	0.244	0.384	0.323	0.137	0.057	0.055	0.164	Yes	0.622203
Kosovars	WHG	EHG	CHG	Europe_EN	0.184	0.046	0.292	0.478	0.1	0.043	0.046	0.086	Yes	0.604151
Kosovars	WHG	EHG	Iran_N	Europe_EN	0.014	0.131	0.285	0.57	0.091	0.043	0.065	0.094	Yes	0.0775904
Kosovars	WHG	EHG	Iran_N	Levant_N	0.284	0.054	0.422	0.24	0.084	0.045	0.071	0.067	Yes	0.011256
Kosovars	WHG	EHG	Iran_N	Minoan_Lasithi	0.14	0.098	0.201	0.561	0.085	0.048	0.09	0.104	Yes	0.128351
Kosovars	WHG	EHG	Iran_N	Mycenaean	0.246	0.133	0.338	0.283	0.185	0.132	0.197	0.134	Yes	0.298783
Kosovars	WHG	EHG	Levant_N	CHG	0.447	0	0.216	0.337	0.065	0.039	0.063	0.051	Yes	0.867909
Kosovars	WHG	EHG	Minoan_Lasithi	CHG	0.275	0.051	0.485	0.19	0.111	0.057	0.125	0.081	Yes	0.207192
Kosovars	WHG	EHG	Minoan_Lasithi	Yorubas	0.077	0.154	0.747	0.021	0.108	0.051	0.083	0.021	Yes	0.0586507
Kosovars	WHG	EHG	Mycenaean	Yorubas	0.079	0.297	0.597	0.026	0.4	0.221	0.225	0.031	Yes	0.0712002
Kosovars	WHG	Iran_N	Levant_N	Europe_LNBA	0.038	0.231	0.177	0.554	0.103	0.07	0.048	0.133	Yes	0.0515956
Kosovars	WHG	Iran_N	Mycenaean	Europe_LNBA	0.105	0.217	0.235	0.443	0.318	0.326	0.202	0.313	Yes	0.032629
Kosovars	WHG	Minoan_Lasithi	CHG	Europe_LNBA	0.103	0.351	0.162	0.384	0.169	0.067	0.081	0.21	Yes	0.170546
Kosovars	WHG	Minoan_Lasithi	Yorubas	CHG	0.389	0.347	0.001	0.264	0.059	0.085	0.016	0.066	Yes	0.0451418
Kosovars	WHG	Yorubas	CHG	Europe_EN	0.292	0.002	0.332	0.375	0.065	0.016	0.045	0.063	Yes	0.275851
Kosovars	WHG	Yorubas	CHG	Europe_MNChL	0.053	0.001	0.433	0.513	0.122	0.019	0.051	0.107	Yes	0.27829
Kosovars	WHG	Yorubas	Levant_N	CHG	0.464	0.005	0.18	0.351	0.053	0.018	0.063	0.048	Yes	0.702326
Kosovars	Yorubas	CHG	Europe_EN	Europe_LNBA	0.021	0.215	0.382	0.382	0.021	0.046	0.049	0.063	Yes	0.705283
Kosovars	Yorubas	CHG	Europe_LNBA	Europe_MNChL	0.016	0.341	0.204	0.438	0.025	0.063	0.109	0.072	Yes	0.522603
Kosovars	Yorubas	Levant_N	CHG	Europe_LNBA	0.021	0.208	0.221	0.55	0.025	0.049	0.062	0.062	Yes	0.104778
Latvians	Anatolia_BA	EHG	Europe_LNBA	Europe_MNChL	0.004	0.132	0.615	0.25	0.11	0.135	0.405	0.218	Yes	0.123598
Latvians	Anatolia_BA	Steppe_EMBA	WHG	Europe_LNBA	0.017	0.05	0.125	0.808	0.086	0.087	0.04	0.169	Yes	0.197594
Latvians	Anatolia_BA	Steppe_EMBA	WHG	Levant_N	0.163	0.501	0.251	0.085	0.097	0.05	0.034	0.068	Yes	0.487867
Latvians	Anatolia_N	Steppe_EMBA	WHG	Europe_LNBA	0.013	0.061	0.126	0.8	0.08	0.097	0.04	0.177	Yes	0.158053
Latvians	Anatolia_N	Steppe_EMBA	WHG	Levant_N	0.194	0.521	0.24	0.045	0.097	0.044	0.034	0.07	Yes	0.492398
Latvians	Anatolia_N	WHG	EHG	Europe_LNBA	0.032	0.101	0.018	0.849	0.081	0.038	0.049	0.125	Yes	0.376107
Latvians	Steppe_EMBA	EHG	CHG	Europe_MNChL	0.16	0.237	0.066	0.537	0.117	0.051	0.055	0.061	Yes	0.0827824
Latvians	Steppe_EMBA	EHG	Europe_EN	Europe_MNChL	0.227	0.239	0.04	0.494	0.114	0.055	0.162	0.181	Yes	0.066301
Latvians	Steppe_EMBA	EHG	Iran_N	Europe_MNChL	0.191	0.213	0.114	0.481	0.125	0.058	0.062	0.067	Yes	0.172323
Latvians	Steppe_EMBA	EHG	Minoan_Lasithi	Europe_MNChL	0.215	0.244	0	0.541	0.119	0.057	0.106	0.123	Yes	0.0686922
Latvians	Steppe_EMBA	EHG	Yorubas	Europe_MNChL	0.226	0.236	0.007	0.531	0.113	0.054	0.015	0.07	Yes	0.0695504
Latvians	Steppe_EMBA	WHG	EHG	Europe_EN	0.209	0.14	0.217	0.435	0.105	0.039	0.05	0.057	Yes	0.151796
Latvians	Steppe_EMBA	WHG	EHG	Minoan_Lasithi	0.109	0.228	0.225	0.439	0.119	0.048	0.059	0.061	Yes	0.105265
Latvians	Steppe_EMBA	WHG	EHG	Mycenaean	0.24	0.292	0.258	0.21	0.221	0.089	0.124	0.081	Yes	0.310695
Latvians	Steppe_EMBA	WHG	Mycenaean	CHG	0.246	0.574	0.013	0.167	0.208	0.175	0.091	0.112	Yes	0.0262076
Latvians	WHG	EHG	CHG	Europe_EN	0.446	0.151	0.11	0.294	0.088	0.054	0.05	0.077	Yes	0.130062
Latvians	WHG	EHG	CHG	Europe_MNChL	0.236	0.203	0.142	0.419	0.184	0.086	0.058	0.145	Yes	0.10831
Latvians	WHG	EHG	Iran_N	Europe_EN	0.37	0.193	0.12	0.318	0.088	0.053	0.077	0.084	Yes	0.0726775
Latvians	WHG	EHG	Iran_N	Europe_MNChL	0.14	0.245	0.165	0.45	0.132	0.061	0.066	0.112	Yes	0.12694
Latvians	WHG	EHG	Iran_N	Levant_N	0.568	0.145	0.239	0.048	0.078	0.041	0.071	0.07	Yes	0.0182705
Latvians	WHG	EHG	Iran_N	Minoan_Lasithi	0.432	0.168	0.077	0.324	0.078	0.053	0.103	0.095	Yes	0.0361411
Latvians	WHG	EHG	Levant_N	CHG	0.654	0.086	0.025	0.236	0.058	0.038	0.069	0.051	Yes	0.343861
Latvians	WHG	EHG	Minoan_Lasithi	CHG	0.48	0.159	0.319	0.042	0.106	0.074	0.117	0.09	Yes	0.039803
Lebanese	Anatolia_BA	Steppe_EMBA	WHG	Yorubas	0.954	0	0.012	0.034	0.039	0.035	0.024	0.019	Yes	0.591008
Lebanese	Anatolia_BA	Steppe_EMBA	Yorubas	CHG	0.934	0.009	0.027	0.03	0.05	0.037	0.019	0.055	Yes	0.677843
Lebanese	Anatolia_BA	Steppe_EMBA	Yorubas	Europe_LNBA	0.959	0.006	0.032	0.003	0.082	0.083	0.021	0.14	Yes	0.566631
Lebanese	Anatolia_BA	Steppe_EMBA	Yorubas	Europe_MNChL	0.946	0.008	0.033	0.012	0.083	0.032	0.021	0.064	Yes	0.57071
Lebanese	Anatolia_BA	WHG	Iran_N	Yorubas	0.921	0.033	0.011	0.035	0.092	0.026	0.091	0.022	Yes	0.692449
Lebanese	Anatolia_BA	WHG	Yorubas	CHG	0.895	0.021	0.03	0.054	0.069	0.024	0.019	0.051	Yes	0.764404
Lebanese	Anatolia_BA	Yorubas	CHG	Europe_LNBA	0.917	0.029	0.034	0.021	0.071	0.019	0.047	0.053	Yes	0.688756
Lebanese	Anatolia_BA	Yorubas	Europe_LNBA	Europe_MNChL	0.949	0.033	0.01	0.007	0.082	0.021	0.057	0.068	Yes	0.567104
Lebanese	Anatolia_N	Iran_N	Levant_N	Europe_LNBA	0.214	0.417	0.241	0.128	0.467	0.12	0.26	0.138	Yes	0.133922
Lebanese	Anatolia_N	Iran_N	Yorubas	Europe_LNBA	0.684	0.182	0.039	0.094	0.063	0.112	0.02	0.074	Yes	0.296266
Lebanese	Anatolia_N	Iran_N	Yorubas	Europe_MNChL	0.501	0.289	0.036	0.174	0.127	0.065	0.017	0.089	Yes	0.616974
Lebanese	Anatolia_N	Steppe_EMBA	Iran_N	Yorubas	0.707	0.014	0.252	0.027	0.072	0.045	0.119	0.02	Yes	0.177211
Lebanese	Anatolia_N	Steppe_EMBA	Yorubas	CHG	0.793	0.012	0.051	0.144	0.036	0.032	0.013	0.051	Yes	0.0174614
Lebanese	Anatolia_N	WHG	Iran_N	Europe_MNChL	0.554	0.024	0.347	0.074	0.274	0.068	0.091	0.258	Yes	0.248664
Lebanese	Anatolia_N	WHG	Iran_N	Yorubas	0.675	0.046	0.247	0.032	0.06	0.021	0.064	0.015	Yes	0.586826
Lebanese	Anatolia_N	WHG	Yorubas	CHG	0.734	0.044	0.055	0.167	0.051	0.02	0.013	0.039	Yes	0.131479
Lebanese	Anatolia_N	Yorubas	CHG	Europe_LNBA	0.754	0.053	0.14	0.052	0.053	0.013	0.038	0.045	Yes	0.0277773
Lebanese	Anatolia_N	Yorubas	CHG	Europe_MNChL	0.421	0.07	0.239	0.27	0.191	0.017	0.067	0.127	Yes	0.455254
Lebanese	EHG	Iran_N	Europe_EN	Europe_MNChL	0.023	0.443	0.533	0.002	0.031	0.057	0.228	0.212	Yes	0.0910233
Lebanese	EHG	Iran_N	Levant_N	Europe_EN	0.038	0.441	0.196	0.324	0.03	0.062	0.099	0.133	Yes	0.387455
Lebanese	EHG	Iran_N	Levant_N	Europe_LNBA	0.059	0.542	0.398	0.002	0.092	0.132	0.094	0.268	Yes	0.0887111
Lebanese	EHG	Iran_N	Levant_N	Europe_MNChL	0.021	0.492	0.249	0.238	0.034	0.056	0.077	0.09	Yes	0.529384
Lebanese	EHG	Iran_N	Minoan_Lasithi	Europe_MNChL	0.033	0.368	0.495	0.105	0.042	0.097	0.271	0.225	Yes	0.124298
Lebanese	EHG	Iran_N	Minoan_Lasithi	Levant_N	0.053	0.438	0.272	0.237	0.035	0.227	0.591	0.361	Yes	0.140006
Lebanese	EHG	Iran_N	Minoan_Lasithi	Yorubas	0.047	0.238	0.66	0.055	0.034	0.103	0.088	0.028	Yes	0.37689
Lebanese	EHG	Iran_N	Mycenaean	Yorubas	0.078	0.629	0.28	0.014	0.077	0.182	0.147	0.036	Yes	0.630362
Lebanese	EHG	Iran_N	Yorubas	Europe_EN	0.02	0.324	0.055	0.601	0.026	0.064	0.021	0.058	Yes	0.545325
Lebanese	EHG	Minoan_Lasithi	Yorubas	CHG	0.036	0.741	0.087	0.136	0.045	0.068	0.023	0.079	Yes	0.272742
Lebanese	EHG	Minoan_Lasithi	Yorubas	Europe_LNBA	0.009	0.695	0.092	0.204	0.042	0.094	0.021	0.117	Yes	0.296977
Lebanese	EHG	Mycenaean	Levant_N	CHG	0.036	0.606	0.185	0.173	0.567	1.692	1.182	0.108	Yes	0.158702
Lebanese	EHG	Mycenaean	Yorubas	CHG	0.033	0.674	0.098	0.195	0.2	0.168	0.04	0.099	Yes	0.457975
Lebanese	EHG	Mycenaean	Yorubas	Europe_LNBA	0.021	0.667	0.111	0.201	0.212	0.191	0.037	0.31	Yes	0.193441
Lebanese	EHG	Yorubas	CHG	Europe_EN	0.017	0.084	0.266	0.633	0.032	0.018	0.047	0.039	Yes	0.800978
Lebanese	Iran_N	Minoan_Lasithi	Yorubas	Europe_LNBA	0.168	0.575	0.07	0.187	0.129	0.083	0.026	0.09	Yes	0.574883
Lebanese	Iran_N	Minoan_Lasithi	Yorubas	Europe_MNChL	0.319	0.517	0.053	0.111	0.108	0.154	0.024	0.123	Yes	0.268723
Lebanese	Iran_N	Mycenaean	Europe_LNBA	Europe_MNChL	0.782	0.143	0.05	0.024	0.124	0.141	0.079	0.103	Yes	0.55371
Lebanese	Iran_N	Mycenaean	Yorubas	Europe_MNChL	0.784	0.146	0.01	0.06	0.282	0.264	0.043	0.082	Yes	0.504937
Lebanese	Iran_N	Yorubas	Europe_EN	Europe_LNBA	0.283	0.071	0.527	0.118	0.097	0.019	0.068	0.06	Yes	0.310458
Lebanese	Iran_N	Yorubas	Levant_N	Europe_EN	0.432	0.036	0.148	0.383	0.111	0.025	0.104	0.173	Yes	0.625578
Lebanese	Iran_N	Yorubas	Levant_N	Europe_LNBA	0.544	0.01	0.359	0.087	0.147	0.03	0.063	0.141	Yes	0.174936
Lebanese	Iran_N	Yorubas	Levant_N	Europe_MNChL	0.548	0.019	0.273	0.159	0.08	0.022	0.079	0.086	Yes	0.376341
Lebanese	Minoan_Lasithi	Yorubas	CHG	Europe_LNBA	0.808	0.054	0.046	0.092	0.058	0.016	0.042	0.047	Yes	0.172748
Lebanese	Minoan_Lasithi	Yorubas	CHG	Europe_MNChL	0.488	0.067	0.188	0.258	0.231	0.017	0.088	0.141	Yes	0.607955
Lebanese	Mycenaean	Yorubas	CHG	Europe_LNBA	0.779	0.059	0.053	0.109	0.101	0.025	0.05	0.078	Yes	0.3131
Lebanese	Steppe_EMBA	EHG	Minoan_Lasithi	Yorubas	0.098	0.035	0.777	0.09	0.08	0.047	0.061	0.023	Yes	0.299232
Lebanese	Steppe_EMBA	EHG	Mycenaean	Yorubas	0.307	0.063	0.548	0.082	0.26	0.145	0.171	0.034	Yes	0.262783
Lebanese	Steppe_EMBA	Iran_N	Europe_EN	Europe_MNChL	0.009	0.446	0.512	0.033	0.055	0.066	0.236	0.223	Yes	0.117401
Lebanese	Steppe_EMBA	Iran_N	Levant_N	Europe_EN	0.065	0.419	0.201	0.315	0.052	0.064	0.098	0.135	Yes	0.449169
Lebanese	Steppe_EMBA	Iran_N	Levant_N	Europe_LNBA	0.097	0.484	0.388	0.032	0.167	0.082	0.09	0.251	Yes	0.126406
Lebanese	Steppe_EMBA	Iran_N	Levant_N	Europe_MNChL	0.035	0.478	0.245	0.242	0.06	0.063	0.078	0.094	Yes	0.603519
Lebanese	Steppe_EMBA	Iran_N	Minoan_Lasithi	Europe_MNChL	0.047	0.36	0.46	0.133	0.083	0.123	0.277	0.237	Yes	0.143909
Lebanese	Steppe_EMBA	Iran_N	Minoan_Lasithi	Yorubas	0.116	0.185	0.642	0.057	0.058	0.113	0.083	0.027	Yes	0.446368
Lebanese	Steppe_EMBA	Iran_N	Mycenaean	Yorubas	0.232	0.483	0.265	0.02	0.132	0.22	0.13	0.033	Yes	0.63807
Lebanese	Steppe_EMBA	Iran_N	Yorubas	Europe_EN	0.039	0.307	0.056	0.597	0.043	0.067	0.02	0.056	Yes	0.646164
Lebanese	Steppe_EMBA	Minoan_Lasithi	Yorubas	CHG	0.106	0.702	0.083	0.109	0.074	0.064	0.022	0.085	Yes	0.387616
Lebanese	Steppe_EMBA	Minoan_Lasithi	Yorubas	Europe_LNBA	0.07	0.682	0.089	0.159	0.078	0.073	0.02	0.11	Yes	0.452182
Lebanese	Steppe_EMBA	Mycenaean	Levant_N	CHG	0.341	0.27	0.282	0.107	2.126	4.479	2.978	0.618	Yes	0.214778
Lebanese	Steppe_EMBA	Mycenaean	Yorubas	CHG	0.286	0.507	0.077	0.131	0.2	0.148	0.031	0.084	Yes	0.566828
Lebanese	Steppe_EMBA	Mycenaean	Yorubas	Europe_LNBA	0.312	0.527	0.087	0.074	0.271	0.144	0.034	0.183	Yes	0.338044
Lebanese	Steppe_EMBA	WHG	Iran_N	Minoan_Lasithi	0.019	0.065	0.347	0.569	0.078	0.052	0.089	0.084	Yes	0.198534
Lebanese	Steppe_EMBA	WHG	Iran_N	Mycenaean	0.122	0.087	0.582	0.209	0.141	0.083	0.121	0.074	Yes	0.6928
Lebanese	Steppe_EMBA	WHG	Minoan_Lasithi	Yorubas	0.124	0.038	0.749	0.089	0.065	0.044	0.057	0.021	Yes	0.34618
Lebanese	Steppe_EMBA	WHG	Mycenaean	Yorubas	0.365	0.041	0.513	0.081	0.187	0.124	0.142	0.03	Yes	0.329803
Lebanese	Steppe_EMBA	Yorubas	CHG	Europe_EN	0.025	0.088	0.254	0.633	0.054	0.017	0.054	0.041	Yes	0.823873
Lebanese	WHG	EHG	Minoan_Lasithi	Yorubas	0.063	0.053	0.794	0.09	0.101	0.048	0.078	0.023	Yes	0.23183
Lebanese	WHG	EHG	Mycenaean	Yorubas	0.067	0.144	0.692	0.097	0.425	0.202	0.271	0.048	Yes	0.199105
Lebanese	WHG	Iran_N	Levant_N	Europe_EN	0.132	0.467	0.229	0.172	0.085	0.066	0.106	0.197	Yes	0.626034
Lebanese	WHG	Iran_N	Levant_N	Europe_MNChL	0.089	0.495	0.255	0.161	0.121	0.055	0.082	0.175	Yes	0.639836
Lebanese	WHG	Iran_N	Minoan_Lasithi	Yorubas	0.141	0.251	0.562	0.046	0.058	0.096	0.091	0.026	Yes	0.572703
Lebanese	WHG	Iran_N	Mycenaean	Europe_LNBA	0.145	0.593	0.209	0.052	0.21	0.136	0.086	0.12	Yes	0.588184
Lebanese	WHG	Iran_N	Mycenaean	Yorubas	0.226	0.513	0.245	0.016	0.128	0.205	0.134	0.031	Yes	0.60322
Lebanese	WHG	Iran_N	Yorubas	Europe_EN	0.036	0.329	0.052	0.583	0.057	0.065	0.02	0.078	Yes	0.603725
Lebanese	WHG	Iran_N	Yorubas	Levant_N	0.192	0.5	0.002	0.305	0.06	0.067	0.023	0.065	Yes	0.533632
Lebanese	WHG	Minoan_Lasithi	Yorubas	CHG	0.178	0.586	0.078	0.158	0.068	0.078	0.02	0.055	Yes	0.727202
Lebanese	WHG	Mycenaean	Yorubas	CHG	0.388	0.394	0.062	0.156	0.202	0.174	0.031	0.063	Yes	0.644026
Lebanese	WHG	Yorubas	CHG	Europe_EN	0.036	0.087	0.264	0.614	0.066	0.017	0.041	0.064	Yes	0.831472
Lebanese	WHG	Yorubas	Levant_N	CHG	0.321	0.072	0.314	0.293	0.054	0.019	0.063	0.052	Yes	0.359115
Lebanese	Yorubas	CHG	Europe_EN	Europe_MNChL	0.129	0.269	0.52	0.082	0.025	0.041	0.154	0.136	Yes	0.748999
Lebanese	Yorubas	Levant_N	CHG	Europe_EN	0.132	0.007	0.25	0.611	0.027	0.098	0.047	0.105	Yes	0.625795
Lebanese	Yorubas	Levant_N	CHG	Europe_MNChL	0.132	0.153	0.33	0.385	0.029	0.074	0.046	0.063	Yes	0.690093
Lezgins	Anatolia_BA	WHG	CHG	Europe_LNBA	0.014	0.096	0.593	0.298	0.114	0.114	0.139	0.248	Yes	0.650899
Lezgins	Anatolia_BA	WHG	Yorubas	CHG	0.022	0.229	0.005	0.744	0.155	0.058	0.03	0.111	Yes	0.527174
Lezgins	Anatolia_N	WHG	CHG	Europe_LNBA	0.018	0.079	0.577	0.326	0.09	0.101	0.118	0.226	Yes	0.715075
Lezgins	Anatolia_N	WHG	Yorubas	CHG	0.048	0.216	0.002	0.734	0.109	0.05	0.028	0.085	Yes	0.543943
Lezgins	Anatolia_N	Yorubas	CHG	Europe_LNBA	0.001	0.012	0.494	0.494	0.08	0.02	0.062	0.079	Yes	0.654863
Lezgins	EHG	CHG	Europe_EN	Europe_LNBA	0.072	0.468	0.139	0.321	0.054	0.053	0.089	0.134	Yes	0.93271
Lezgins	EHG	CHG	Europe_LNBA	Europe_MNChL	0.087	0.518	0.189	0.207	0.059	0.065	0.193	0.117	Yes	0.991933
Lezgins	EHG	Iran_N	CHG	Europe_MNChL	0.13	0.065	0.539	0.266	0.046	0.15	0.14	0.06	Yes	0.995231
Lezgins	EHG	Levant_N	CHG	Europe_LNBA	0.038	0.031	0.479	0.452	0.064	0.083	0.062	0.121	Yes	0.662877
Lezgins	EHG	Minoan_Lasithi	CHG	Europe_LNBA	0.063	0.118	0.44	0.38	0.05	0.089	0.056	0.111	Yes	0.905685
Lezgins	EHG	Minoan_Lasithi	Yorubas	CHG	0.18	0.349	0.017	0.454	0.058	0.06	0.022	0.091	Yes	0.108051
Lezgins	EHG	Mycenaean	CHG	Europe_LNBA	0.197	0.05	0.379	0.374	0.193	0.18	0.096	0.291	Yes	0.20934
Lezgins	EHG	Mycenaean	Yorubas	CHG	0.4	0.239	0.034	0.328	0.122	0.09	0.025	0.103	Yes	0.159511
Lezgins	EHG	Yorubas	CHG	Europe_EN	0.165	0.017	0.503	0.314	0.051	0.022	0.068	0.044	Yes	0.46025
Lezgins	EHG	Yorubas	CHG	Europe_LNBA	0.027	0.01	0.469	0.494	0.044	0.02	0.059	0.061	Yes	0.715757
Lezgins	EHG	Yorubas	CHG	Europe_MNChL	0.131	0.019	0.539	0.311	0.047	0.022	0.058	0.041	Yes	0.987671
Lezgins	EHG	Yorubas	Levant_N	CHG	0.21	0.004	0.245	0.541	0.079	0.025	0.062	0.121	Yes	0.0165107
Lezgins	Steppe_EMBA	EHG	CHG	Europe_EN	0.244	0.055	0.418	0.283	0.09	0.041	0.064	0.041	Yes	0.724
Lezgins	Steppe_EMBA	EHG	CHG	Europe_MNChL	0.2	0.039	0.482	0.279	0.101	0.045	0.067	0.043	Yes	0.99041
Lezgins	Steppe_EMBA	EHG	Iran_N	Mycenaean	0.118	0.16	0.596	0.125	0.404	0.236	0.154	0.13	Yes	0.0850127
Lezgins	Steppe_EMBA	EHG	Levant_N	CHG	0.364	0.029	0.211	0.396	0.146	0.063	0.044	0.119	Yes	0.0398608
Lezgins	Steppe_EMBA	EHG	Minoan_Lasithi	CHG	0.252	0.073	0.324	0.351	0.098	0.042	0.05	0.078	Yes	0.355671
Lezgins	Steppe_EMBA	Levant_N	CHG	Europe_LNBA	0.072	0.05	0.474	0.404	0.173	0.095	0.102	0.178	Yes	0.643787
Lezgins	Steppe_EMBA	Minoan_Lasithi	CHG	Europe_LNBA	0.143	0.143	0.4	0.314	0.109	0.074	0.073	0.118	Yes	0.922269
Lezgins	Steppe_EMBA	Minoan_Lasithi	Yorubas	CHG	0.388	0.286	0.018	0.308	0.083	0.043	0.016	0.094	Yes	0.236867
Lezgins	Steppe_EMBA	Mycenaean	Yorubas	CHG	0.752	0.122	0.019	0.107	0.092	0.042	0.01	0.063	Yes	0.207522
Lezgins	Steppe_EMBA	WHG	CHG	Europe_EN	0.202	0.093	0.502	0.202	0.096	0.051	0.089	0.061	Yes	0.991721
Lezgins	Steppe_EMBA	WHG	CHG	Europe_MNChL	0.207	0.039	0.516	0.239	0.098	0.064	0.088	0.073	Yes	0.991292
Lezgins	Steppe_EMBA	WHG	Levant_N	CHG	0.12	0.185	0.067	0.628	0.17	0.084	0.095	0.174	Yes	0.959863
Lezgins	Steppe_EMBA	WHG	Minoan_Lasithi	CHG	0.206	0.118	0.2	0.476	0.1	0.048	0.065	0.1	Yes	0.975794
Lezgins	Steppe_EMBA	WHG	Mycenaean	CHG	0.5	0.185	0.087	0.229	0.157	0.101	0.051	0.085	Yes	0.471507
Lezgins	Steppe_EMBA	WHG	Yorubas	CHG	0.02	0.225	0.005	0.751	0.149	0.056	0.03	0.127	Yes	0.525876
Lezgins	Steppe_EMBA	Yorubas	CHG	Europe_EN	0.334	0.019	0.381	0.266	0.068	0.017	0.068	0.037	Yes	0.732709
Lezgins	Steppe_EMBA	Yorubas	CHG	Europe_LNBA	0.003	0.012	0.492	0.493	0.104	0.02	0.076	0.082	Yes	0.654927
Lezgins	Steppe_EMBA	Yorubas	CHG	Europe_MNChL	0.268	0.02	0.445	0.268	0.072	0.018	0.066	0.039	Yes	0.99817
Lezgins	Steppe_EMBA	Yorubas	Levant_N	CHG	0.427	0.012	0.21	0.351	0.093	0.018	0.039	0.114	Yes	0.0704575
Lezgins	WHG	CHG	Europe_EN	Europe_LNBA	0.013	0.503	0.092	0.393	0.141	0.056	0.069	0.171	Yes	0.813039
Lezgins	WHG	EHG	CHG	Europe_EN	0.176	0.067	0.546	0.211	0.149	0.066	0.06	0.101	Yes	0.432503
Lezgins	WHG	EHG	Levant_N	CHG	0.371	0.026	0.028	0.576	0.111	0.059	0.083	0.069	Yes	0.388677
Lezgins	WHG	EHG	Minoan_Lasithi	CHG	0.231	0.062	0.205	0.502	0.139	0.066	0.114	0.071	Yes	0.333745
Lezgins	WHG	Minoan_Lasithi	CHG	Europe_LNBA	0.017	0.082	0.48	0.421	0.137	0.068	0.056	0.163	Yes	0.805964
Lezgins	WHG	Mycenaean	Yorubas	CHG	0.664	0.037	0.002	0.297	0.107	0.073	0.02	0.089	Yes	0.0434196
Lezgins	WHG	Yorubas	CHG	Europe_EN	0.292	-0.001	0.575	0.134	0.1	0.023	0.074	0.075	Yes	0.374902
Lezgins	WHG	Yorubas	CHG	Europe_LNBA	0.019	0.011	0.496	0.473	0.14	0.02	0.063	0.165	Yes	0.65741
Lezgins	WHG	Yorubas	Levant_N	CHG	0.407	0.008	0.001	0.584	0.078	0.024	0.073	0.073	Yes	0.486191
Lezgins	Yorubas	CHG	Europe_EN	Europe_LNBA	0.002	0.5	0.092	0.406	0.03	0.06	0.069	0.088	Yes	0.812432
Lezgins	Yorubas	CHG	Europe_LNBA	Europe_MNChL	0.001	0.533	0.334	0.133	0.032	0.069	0.123	0.086	Yes	0.895877
Lezgins	Yorubas	Levant_N	CHG	Europe_LNBA	0.007	0.017	0.505	0.47	0.032	0.06	0.063	0.073	Yes	0.628271
Lithuanians	Anatolia_BA	EHG	Europe_LNBA	Europe_MNChL	0.029	0.072	0.859	0.04	0.068	0.088	0.257	0.145	Yes	0.20998
Lithuanians	Anatolia_BA	Steppe_EMBA	EHG	Europe_MNChL	0.034	0.436	0.088	0.441	0.068	0.097	0.062	0.051	Yes	0.689705
Lithuanians	Anatolia_BA	Steppe_EMBA	WHG	Europe_LNBA	0.047	0.166	0.094	0.693	0.066	0.072	0.035	0.143	Yes	0.621545
Lithuanians	Anatolia_BA	Steppe_EMBA	WHG	Levant_N	0.084	0.545	0.207	0.163	0.091	0.046	0.03	0.064	Yes	0.2142
Lithuanians	Anatolia_BA	WHG	EHG	CHG	0.188	0.344	0.129	0.338	0.158	0.074	0.048	0.109	Yes	0.0928311
Lithuanians	Anatolia_N	EHG	Iran_N	Europe_MNChL	0.051	0.331	0.141	0.478	0.099	0.034	0.08	0.074	Yes	0.0896402
Lithuanians	Anatolia_N	EHG	Levant_N	Europe_MNChL	0.011	0.342	0.014	0.633	0.125	0.041	0.116	0.104	Yes	0.0105059
Lithuanians	Anatolia_N	Steppe_EMBA	EHG	Europe_LNBA	0.055	0.039	0.042	0.864	0.061	0.126	0.061	0.124	Yes	0.227482
Lithuanians	Anatolia_N	Steppe_EMBA	EHG	Europe_MNChL	0.054	0.449	0.078	0.419	0.061	0.082	0.056	0.055	Yes	0.775331
Lithuanians	Anatolia_N	Steppe_EMBA	WHG	CHG	0.202	0.29	0.29	0.219	0.167	0.194	0.133	0.222	Yes	0.0202312
Lithuanians	Anatolia_N	Steppe_EMBA	WHG	Europe_LNBA	0.087	0.212	0.099	0.602	0.056	0.069	0.031	0.127	Yes	0.800653
Lithuanians	Anatolia_N	Steppe_EMBA	WHG	Levant_N	0.134	0.551	0.196	0.12	0.08	0.037	0.028	0.059	Yes	0.259136
Lithuanians	Anatolia_N	WHG	EHG	CHG	0.198	0.327	0.137	0.338	0.079	0.05	0.045	0.061	Yes	0.206648
Lithuanians	Anatolia_N	WHG	EHG	Europe_LNBA	0.06	0.056	0.063	0.821	0.057	0.032	0.033	0.087	Yes	0.480147
Lithuanians	Steppe_EMBA	EHG	CHG	Europe_MNChL	0.061	0.278	0.158	0.504	0.116	0.054	0.057	0.053	Yes	0.227266
Lithuanians	Steppe_EMBA	EHG	Iran_N	Europe_MNChL	0.008	0.329	0.161	0.503	0.156	0.077	0.073	0.076	Yes	0.0818635
Lithuanians	Steppe_EMBA	EHG	Iran_N	Mycenaean	0.446	0.328	0.001	0.225	2.273	1.497	0.325	0.684	Yes	0.0426229
Lithuanians	Steppe_EMBA	EHG	Levant_N	Europe_MNChL	0.284	0.207	0.063	0.446	0.102	0.049	0.056	0.099	Yes	0.131316
Lithuanians	Steppe_EMBA	EHG	Minoan_Lasithi	Europe_MNChL	0.177	0.292	0.199	0.331	0.122	0.063	0.124	0.115	Yes	0.0380729
Lithuanians	Steppe_EMBA	WHG	CHG	Europe_LNBA	0.012	0.144	0.113	0.731	0.076	0.095	0.117	0.215	Yes	0.190103
Lithuanians	Steppe_EMBA	WHG	EHG	Europe_EN	0.204	0.103	0.265	0.428	0.118	0.038	0.061	0.066	Yes	0.0111229
Lithuanians	Steppe_EMBA	WHG	EHG	Minoan_Lasithi	0.141	0.173	0.251	0.434	0.116	0.043	0.059	0.062	Yes	0.340826
Lithuanians	Steppe_EMBA	WHG	EHG	Mycenaean	0.494	0.185	0.189	0.132	0.178	0.062	0.094	0.056	Yes	0.737325
Lithuanians	Steppe_EMBA	WHG	Iran_N	Mycenaean	0.784	0.099	0.065	0.052	0.097	0.042	0.08	0.024	Yes	0.350545
Lithuanians	Steppe_EMBA	WHG	Mycenaean	CHG	0.479	0.37	0.037	0.114	0.139	0.106	0.041	0.055	Yes	0.217441
Lithuanians	Steppe_EMBA	WHG	Mycenaean	Yorubas	0.79	0.141	0.065	0.004	0.081	0.057	0.031	0.007	Yes	0.0387423
Lithuanians	WHG	EHG	CHG	Europe_EN	0.453	0.145	0.18	0.221	0.098	0.057	0.04	0.072	Yes	0.23264
Lithuanians	WHG	EHG	CHG	Europe_LNBA	0.195	0.042	0.061	0.701	0.11	0.028	0.057	0.158	Yes	0.53828
Lithuanians	WHG	EHG	CHG	Europe_MNChL	0.217	0.218	0.198	0.367	0.152	0.069	0.041	0.111	Yes	0.473203
Lithuanians	WHG	EHG	Iran_N	Europe_EN	0.288	0.267	0.112	0.332	0.123	0.064	0.075	0.091	Yes	0.0177008
Lithuanians	WHG	EHG	Iran_N	Europe_MNChL	0.053	0.314	0.166	0.467	0.129	0.056	0.063	0.108	Yes	0.0882611
Lithuanians	WHG	EHG	Iran_N	Minoan_Lasithi	0.332	0.251	0.043	0.375	0.105	0.058	0.088	0.094	Yes	0.0574477
Lithuanians	WHG	EHG	Iran_N	Mycenaean	0.416	0.352	0.012	0.22	0.203	0.152	0.188	0.101	Yes	0.110656
Lithuanians	WHG	EHG	Levant_N	CHG	0.579	0.1	0.091	0.229	0.07	0.043	0.07	0.046	Yes	0.132244
Lithuanians	WHG	EHG	Levant_N	Europe_LNBA	0.083	0.019	0.007	0.891	0.059	0.04	0.044	0.099	Yes	0.895732
Lithuanians	WHG	EHG	Minoan_Lasithi	CHG	0.448	0.168	0.268	0.116	0.128	0.082	0.118	0.076	Yes	0.196283
Lithuanians	WHG	EHG	Mycenaean	CHG	0.552	0.233	0.164	0.05	0.647	0.476	0.281	0.113	Yes	0.0908354
Macedonians	Anatolia_N	EHG	Iran_N	Europe_MNChL	0.138	0.114	0.287	0.461	0.128	0.027	0.072	0.089	Yes	0.0202657
[truncated: 948 more rows]
